# Supplementary material for: Targeted Identification of Rice Grain-Associated Gene Allelic Variation Through Mutation Induction, Targeted Sequencing, and Whole Genome Sequencing Combined with a Mixed-Samples Strategy
Source: Rice (N Y). 2022 Nov 3;15:57. doi: 10.1186/s12284-022-00603-2 (PMC9633910; doi:10.1186/s12284-022-00603-2)
Supplement: Supplementary file 4 — Additional file 4: Table S1. Targeted sequencing primer information. [file 12284_2022_603_MOESM4_ESM.xlsx]

## Sheet: Sheet1
Table S1. Targeted sequencing primer information.
Gene	Primer F	Primer R	Primer start	Insert start	Insert end	Primer end	Length
GS3	ACCTCTCTCCTCCATATAAACCTTT	ATCTCCATGTGCTCTTCCACCTAG	16729346	16729371	16735235	16735259	5914
GW5	TAGGTGCTACTACTTCTACTGTGGA	AGACAACAGCTAGGTTTCATTTTGG	5363904	5363929	5367008	5367033	3130
