# Supplementary material for: Targeted Identification of Rice Grain-Associated Gene Allelic Variation Through Mutation Induction, Targeted Sequencing, and Whole Genome Sequencing Combined with a Mixed-Samples Strategy
Source: Rice (N Y). 2022 Nov 3;15:57. doi: 10.1186/s12284-022-00603-2 (PMC9633910; doi:10.1186/s12284-022-00603-2)
Supplement: Supplementary file 5 — Additional file 5: Table S2. Primers for amplifying fragments of the target site. [file 12284_2022_603_MOESM5_ESM.xlsx]

## Sheet: Sheet1
Table S2. Primers for amplifying fragments of the target site.
SNP number	Gene	Primer(5'to3')	Primer start	Primer end
SNP-1	GS3	AGGTGCAGCGGCACGAGCAT	16732820	16732846
SNP-2	GS3	ATGCCCATCTCCCTCGTTTA	16734307	16734332
SNP-3	GS3	CAAGAAGACGAGCACCCGTTGCTTACCAG	16733880	16733905
SNP-4	GS3	GTGCAGCGGCACGAGCATCC	16731775	16731794
SNP-5	GS3	TGCAGCGGCACGAGCATCCC	16729654	16729673
SNP-6	GS3	TAACCGCAAGCAGAGCAAGGCAATC	16729671	16729696
SNP-7	GS3	ACCAATCAGTGCAGCTTCGCTCAATC	16734909	16734934
SNP-8	GS3	GCCATTCAAAGCAAAGCACC	16729627	16729651
SNP-9	GS3	CAATCAGTGCAGCTTCGCTCAATCG	16729739	16729764
SNP-10	GS3	ACCAATCAGTGCAGCTTCGCTCAATC	16729740	16729759
SNP-11	GS3	TGCAGCGGCACGAGCATCCC	16729731	16729755
SNP-12	GW5	GGCCGTCTTGAAGTTGAACGCCTCCTG	5365261	5365280
SNP-13	GW5	ACCAATCAGTGCAGCTTCGCTCAATC	5366287	5366306
SNP-14	GW5	GCCGTCTTGAAGTTGAACGCCTCCTG	5366341	5366360
SNP-15	GW5	GCCGTCTTGAAGTTGAACGCCTCCTG	5366364	5366392
