# Supplementary material for: Targeted Identification of Rice Grain-Associated Gene Allelic Variation Through Mutation Induction, Targeted Sequencing, and Whole Genome Sequencing Combined with a Mixed-Samples Strategy
Source: Rice (N Y). 2022 Nov 3;15:57. doi: 10.1186/s12284-022-00603-2 (PMC9633910; doi:10.1186/s12284-022-00603-2)
Supplement: Supplementary file 6 — Additional file 6: Table S3. Primers for authenticity verification of mutant individuals. [file 12284_2022_603_MOESM6_ESM.xlsx]

## Sheet: Sheet1
Table S3. Primers for authenticity verification of mutant individuals.
SSR number	Primer (5'to3')
SSR-1	F：AGATCCATCCCTGTGGAGAG
	R：GCGAACICGCGTTGTAATC
SSR-2	F：CTAGAGGCGAAAACGAGATG
	R：GGGTGGGCGAGGTAATAATG
SSR-3	F：ACGCACAAGCAGATGALGAG
	R：GGGAGAAGACGAATGTTTGC
SSR-4	F:CCGGCGATAAAACAATGAG
	R：GCATCGGTCCTAACTAAGGG
SSR-5	F：CAAAAACAGAGCAGATGAC
	R：CTCAAGATGGACGCCAAGA
SSR-6	F：CATCCCCCTGCLGCTGCTGCTG
	R：CGCCGGATGTGTGGGACTAGCG
SSR-7	F：GTAATCGATGCTGTGGGAAG
	R：GAGLCATGTGALAGCCGATATG
SSR-8	F：TAGCTCCAACAGGATCGACC
	R:GTACGTAAACGCGGAAGGTG
SSR-9	F：AGCCCAGACTAGCATGATTG
	R：GAAGGCGAGAAGGATCACAG
SSR-10	F:CCTCCTCCATGAGCTAATGC
	R：AGGAGGAGCGGATITCTCTC
