# Supplementary material for: Targeted Identification of Rice Grain-Associated Gene Allelic Variation Through Mutation Induction, Targeted Sequencing, and Whole Genome Sequencing Combined with a Mixed-Samples Strategy
Source: Rice (N Y). 2022 Nov 3;15:57. doi: 10.1186/s12284-022-00603-2 (PMC9633910; doi:10.1186/s12284-022-00603-2)
Supplement: Supplementary file 7 — Additional file 7: Table S4. Grain type datas. [file 12284_2022_603_MOESM7_ESM.xlsx]

## Sheet: Sheet1
Table S4. Grain type datas.
Number	Length(mm)	Width(mm)
10-116-1-1	9.0585	1.86913
10-116-1-2	9.12056	1.93768
10-116-1-3	9.10753	1.84593
10-116-1-4	9.3661	2.07844
10-116-2-1	9.34543	1.89731
10-116-2-4	8.80049	1.80737
10-116-2-4	9.10439	1.84856
10-136-1-1	9.03315	2.37045
10-136-1-2	9.31902	1.87772
10-136-1-3	9.11724	1.75573
10-136-1-4	9.43848	1.9388
10-136-2-1	9.16402	1.91476
10-136-2-4	9.2498	1.94936
10-136-2-4	9.41879	2.02171
10-14-1-1	9.45564	2.07241
10-14-1-2	9.60363	2.18529
10-14-1-3	9.4068	2.00424
10-14-1-4	9.5302	2.07496
10-14-2-1	9.45724	2.03031
10-14-2-2	9.18686	1.99354
10-14-2-4	9.48008	2.01236
10-15-1-1	9.55796	1.93155
10-15-1-2	9.24067	1.89055
10-15-1-3	8.91726	2.0093
10-15-1-4	8.72476	1.90934
10-15-2-1	9.3716	1.80297
10-15-2-2	8.49982	1.8423
10-15-2-3	8.88826	1.76379
10-15-2-4	9.32114	1.88296
10-21-1-1	9.21358	2.00117
10-21-1-2	9.28149	1.91583
10-21-1-3	9.41184	2.10107
10-21-1-4	9.44096	1.9963
10-21-2-1	9.64107	2.32118
10-21-2-4	9.37711	1.91585
10-21-2-4	9.3174	2.07958
10-30-1-1	9.06979	1.924
10-30-1-2	8.72512	2.33475
10-30-1-3	9.24066	2.05916
10-30-1-4	9.26927	1.96837
10-30-2-1	9.20379	2.09429
10-30-2-4	8.33738	1.77714
10-31-1-1	8.2264	1.87878
10-31-1-2	9.14569	2.0002
10-31-1-3	9.55148	2.01574
10-31-1-4	9.00407	1.98784
10-31-2-1	8.14729	2.18871
10-31-2-4	9.00593	1.93719
10-48-1-1	8.98989	1.90537
10-48-1-2	9.08459	1.86668
10-48-1-3	8.92444	1.8104
10-48-1-4	9.56573	1.9082
10-48-2-1	8.74261	1.88564
10-48-2-4	9.0143	1.98198
10-5-1-1	9.368	1.9325
10-51-1-1	9.55596	2.03896
10-5-1-2	9.2942	1.80906
10-5-1-4	9.44902	1.91479
10-5-2-1	9.31076	2.00489
10-5-2-2	9.17748	1.86716
10-5-2-3	9.3997	1.84209
10-5-2-4	9.44126	2.05676
10-56-1-1	9.4417	1.95682
10-56-1-2	9.60066	1.99933
10-56-1-3	9.78469	2.02634
10-56-1-4	9.70658	1.8144
10-56-2-1	9.18494	1.98206
10-56-2-4	9.43878	1.93173
10-56-2-4	9.19177	1.9905
10-6-1-1	8.94384	1.96826
10-6-1-2	9.20203	2.03472
10-6-1-3	8.73078	1.96521
10-6-1-4	9.06575	2.34607
10-6-2-1	9.2261	1.97955
10-6-2-4	8.74004	1.87031
10-67-1-1	9.33876	1.99583
10-67-1-2	9.06805	2.04445
10-67-1-3	9.22706	1.95734
10-67-1-4	9.26528	1.88808
10-67-2-1	8.79362	1.87716
10-67-2-2	8.29857	1.72691
10-67-2-3	8.48725	1.7208
10-69-1-1	8.62836	1.6439
10-69-1-2	9.3659	1.99671
10-69-1-3	9.36694	1.96697
10-69-2-1	8.96258	1.87816
10-69-2-2	8.95387	1.90883
10-69-2-3	9.1954	1.80219
10-69-2-4	8.78888	1.8744
10-7-1-1	9.13517	2.06694
10-7-1-2	9.50463	2.09802
10-7-1-3	9.37654	2.08094
10-7-1-4	9.29657	2.04095
10-7-2-1	9.07105	1.91875
10-7-2-4	9.40015	1.98035
10-7-2-4	9.2372	2.0439
10-8-1-1	9.49501	1.88768
10-81-1-1	9.55935	2.03896
10-81-1-2	9.16708	2.0953
10-81-1-3	9.40447	2.14773
10-81-1-4	9.62295	2.32036
10-8-1-2	9.56153	1.95682
10-81-2-1	9.54867	2.04552
10-81-2-4	9.57703	1.94289
10-8-1-3	9.2865	1.87234
10-8-1-4	9.19891	1.91422
10-8-2-1	9.39077	1.81709
10-8-2-2	9.13462	1.97354
10-8-2-3	9.70815	2.03146
10-8-2-4	9.41157	1.91428
10-90-1-1	9.36543	2.02777
10-90-1-2	9.1532	1.98291
10-90-1-3	9.36925	2.04593
10-90-1-4	9.0471	1.95839
10-90-2-1	9.82713	2.08351
10-90-2-4	9.18703	1.89061
10-90-2-4	9.23314	2.09805
10-9-1-1	9.6651	1.87016
10-9-1-2	9.39948	1.87707
10-9-1-3	9.44106	1.88011
10-9-1-4	9.53245	1.9299
10-9-2-1	9.02359	1.94167
10-9-2-2	9.27893	1.91987
10-9-2-3	9.52686	1.98688
10-9-2-4	9.36183	1.79553
10-94-1-1	9.21241	1.84967
10-94-1-2	9.3217	1.90994
10-94-1-3	9.32152	1.91524
10-94-1-4	9.38833	1.85967
10-94-2-1	8.62164	1.74447
10-94-2-2	8.75464	1.84555
10-94-2-3	8.9436	1.76125
10-94-2-4	9.23506	1.83981
1-1-1-1	9.55346	1.87675
1-1-1-2	8.6266	1.82744
1-1-1-3	9.43833	1.89298
1-1-1-4	9.5508	1.85573
1-1-2-1	9.47017	1.76922
1-12-1-1	9.37173	1.91064
1-12-1-2	9.33009	2.06374
1-12-1-3	9.54702	1.84074
1-12-1-4	9.40413	1.93045
1-1-2-2	8.86142	1.96838
1-12-2-1	8.24739	1.71832
1-12-2-2	9.27434	1.82024
1-12-2-3	9.52662	1.88904
1-12-2-4	9.44565	1.92106
1-1-2-3	9.1215	1.86212
1-1-2-4	9.57489	1.98498
1-135-1-1	9.40498	1.91345
1-135-1-2	8.79505	1.67383
1-135-1-3	9.22076	1.83588
1-135-1-4	9.57142	1.88966
1-135-2-1	9.31968	1.92672
1-135-2-2	9.44748	1.8331
1-135-2-3	9.46631	1.96402
1-17-1-1	9.1197	1.7341
1-17-1-2	8.7442	1.71908
1-17-1-3	9.33573	1.86585
1-17-1-4	9.4357	1.86133
1-17-2-1	8.81155	1.85915
1-17-2-2	9.33013	2.021
1-17-2-3	9.35783	1.93407
1-17-2-4	9.47303	1.75439
1-24-1-1	9.03509	1.73204
1-24-1-2	9.21987	1.85714
1-24-1-3	9.05037	1.69619
1-24-1-4	9.64321	1.92153
1-24-2-1	9.19994	2.00409
1-24-2-2	9.25641	1.92492
1-24-2-3	9.15126	1.77644
1-24-2-4	9.30783	1.81858
1-26-1-1	8.46583	1.76465
1-26-1-2	9.35433	1.85087
1-26-1-3	9.59411	1.99823
1-26-2-1	8.4812	1.96091
1-26-2-2	9.34534	1.85381
1-26-2-3	9.56623	1.88184
1-26-2-4	8.77954	1.75218
1-3-1-1	9.42314	1.83629
1-3-1-2	9.14594	1.77332
1-3-1-3	9.04681	1.81927
1-3-1-4	8.67444	1.87421
1-3-2-1	9.35863	1.76073
1-3-2-2	9.3674	1.99321
1-3-2-3	8.95115	1.84126
1-3-2-4	9.17697	1.83911
1-36-1-1	9.33915	1.86451
1-36-1-2	8.96042	1.80054
1-36-1-3	8.99516	1.87221
1-36-1-4	9.33391	1.94212
1-36-2-1	9.53036	1.88938
1-36-2-2	9.44802	1.92939
1-36-2-3	9.61303	1.95676
1-36-2-4	9.03921	1.87657
1-39-1-1	9.42719	1.9106
1-39-1-2	9.38045	2.0694
1-39-1-3	9.03064	2.02929
1-39-1-4	9.39574	1.91811
1-39-2-1	9.42161	1.90758
1-39-2-2	9.2299	1.79827
1-39-2-3	9.46676	1.8613
1-39-2-4	9.35597	1.93412
1-4-1-1	9.63459	1.82207
1-41-1-1	9.55121	1.87904
1-41-1-2	9.37841	1.88478
1-41-1-3	9.44454	1.9634
1-41-1-4	9.37141	1.84238
1-4-1-2	9.19208	1.93062
1-41-2-1	9.33697	1.88721
1-41-2-2	9.54014	2.01703
1-41-2-3	9.43715	1.89735
1-4-1-3	9.55811	1.81794
1-4-2-1	9.20643	1.79478
1-42-1-1	9.79517	1.96854
1-42-1-2	9.30219	1.82339
1-4-2-2	9.44357	1.81968
1-4-2-3	9.32855	1.84778
1-4-2-4	9.24082	1.7868
1-43-1-1	9.74747	1.79895
1-43-1-2	9.35132	1.95206
1-43-1-3	9.50089	1.92092
1-43-1-4	9.13773	1.83373
1-43-2-1	9.49005	1.8693
1-43-2-2	9.33102	1.88721
1-43-2-3	9.69476	1.84086
1-43-2-4	9.55668	1.81912
1-44-1-1	9.44601	1.99151
1-44-1-2	9.01198	1.90736
1-44-1-3	9.29283	2.01063
1-44-1-4	9.37318	1.90776
1-44-2-2	9.29094	1.9441
1-44-2-3	8.97397	1.73886
1-45-1-1	9.76202	1.97447
1-45-1-2	9.46386	1.89876
1-45-1-3	9.46066	1.89183
1-45-1-4	9.2998	1.93861
1-45-2-1	8.95833	1.89945
1-45-2-2	9.02232	1.81001
1-45-2-3	9.55386	1.93148
1-45-2-4	9.44159	1.93909
1-50-1-1	9.40158	1.88264
1-50-1-2	9.43998	1.85549
1-50-1-3	9.50167	1.9984
1-50-1-4	9.37635	2.02504
1-50-2-1	9.14214	1.85001
1-50-2-2	9.3927	1.89459
1-50-2-3	9.4975	1.89697
1-50-2-4	9.1719	1.88147
1-51-1-1	9.09366	1.77443
1-51-1-2	9.59145	1.98149
1-51-1-3	9.31087	1.86371
1-51-1-4	8.77531	1.75013
1-51-2-1	8.96805	1.80415
1-51-2-2	9.41483	1.88436
1-51-2-3	9.2922	1.97835
1-51-2-4	9.26914	1.91361
1-61-1-1	9.68845	1.96096
1-61-1-2	9.25536	1.94061
1-61-1-3	8.95306	1.83067
1-61-2-1	9.27787	1.9096
1-61-2-2	9.34709	1.99886
1-61-2-3	9.31751	1.91045
1-61-2-4	9.25792	1.88332
1-62-1-2	9.31601	1.87838
1-62-1-3	9.19829	1.99093
1-62-1-4	9.33074	1.93499
1-62-2-1	9.5636	1.93292
1-62-2-2	9.65738	1.99674
1-62-2-3	9.26239	1.96487
1-63-1-1	9.49922	1.91512
1-63-1-2	9.40706	1.86424
1-63-1-3	8.69209	1.63188
1-63-1-4	9.28	1.85893
1-63-2-1	8.70217	1.85445
1-63-2-2	9.80477	1.96007
1-64-1-1	9.40555	1.80401
1-64-1-2	9.18386	1.78166
1-64-1-3	9.28915	1.91937
1-64-1-4	9.39113	1.87868
1-64-2-1	9.47163	1.92698
1-64-2-2	8.50945	1.95272
1-64-2-3	9.08087	1.82058
1-64-2-4	9.52598	1.84543
1-65-1-1	9.22952	1.94532
1-65-1-2	9.32189	1.84024
1-65-1-3	9.60975	1.76512
1-65-1-4	9.00566	1.77606
1-65-2-1	9.17772	1.87305
1-65-2-2	9.43582	1.8482
1-65-2-3	8.94637	1.93561
1-65-2-4	9.28399	1.83268
1-66-1-2	9.44624	1.8752
1-66-1-3	8.81849	1.86268
1-66-1-4	9.14541	1.73801
1-66-2-1	9.77294	2.01546
1-66-2-2	9.21914	1.86693
1-66-2-3	9.48335	1.92909
1-66-2-4	9.32892	1.8671
1-67-1-1	9.41896	1.94816
1-67-1-2	9.30084	1.81493
1-67-1-3	9.44265	1.90993
1-67-1-4	9.00129	1.82929
1-67-2-1	9.03111	1.7511
1-67-2-2	9.54853	1.85869
1-67-2-3	9.42071	1.87502
1-67-2-4	9.31815	1.804
1-7-1-1	9.1585	1.87571
1-7-1-2	9.21319	1.93712
1-7-1-3	9.36472	1.98746
1-7-1-4	9.25071	1.92741
1-7-2-1	9.30419	1.94424
1-7-2-2	9.19856	1.89146
1-7-2-4	9.31655	1.88059
1-73-1-1	9.38743	1.89859
1-73-1-2	9.2596	1.92279
1-73-1-3	9.05482	1.95638
1-73-1-4	9.3154	1.91824
1-73-2-1	9.04867	1.87221
1-73-2-2	9.26021	2.06234
1-73-2-3	9.28918	1.92234
1-73-2-4	9.38797	1.86587
1-8-1-2	8.0002	1.62597
1-8-1-3	9.28423	1.87174
1-8-2-1	9.30031	1.92151
1-8-2-2	9.22546	1.87013
1-8-2-3	9.48037	1.98795
1-8-2-4	9.45916	1.90976
1-97-1-1	9.29398	1.98619
1-97-1-2	9.48603	1.8873
1-97-1-3	9.63603	1.96812
1-97-1-4	9.31321	1.78622
1-97-2-1	9.58174	1.83338
1-97-2-2	9.46719	1.82536
1-97-2-3	9.53504	1.96041
1-97-2-4	9.56639	1.94572
2-100-1-1	9.48021	2.0999
2-100-1-2	9.56558	1.7654
2-100-1-3	9.49658	1.98183
2-100-2-1	9.5506	2.07151
2-100-2-2	9.22607	1.92369
2-100-2-3	9.18902	2.33038
2-100-2-4	9.37766	1.94977
2-10-1-1	9.31209	1.89997
2-101-1-1	9.13114	2.26379
2-101-1-2	9.50525	2.30695
2-101-1-3	8.84964	2.25412
2-101-1-4	8.88807	1.96922
2-10-1-2	9.13294	2.01868
2-101-2-1	8.86237	1.71573
2-101-2-2	8.81816	2.366
2-101-2-3	9.04863	1.7098
2-10-1-3	9.37195	2.04843
2-10-1-4	9.10136	2.34044
2-10-2-1	9.51551	1.93201
2-102-1-1	8.99006	1.8187
2-102-1-2	9.44593	1.96672
2-102-1-3	9.5918	2.26114
2-102-1-4	8.87459	1.77959
2-102-2-1	9.4008	2.24396
2-102-2-4	8.96133	2.36539
2-10-2-4	9.20096	2.18766
2-103-1-1	9.33751	2.1141
2-103-1-2	9.09265	2.01694
2-103-1-3	9.04192	2.04767
2-103-1-4	9.13168	1.80062
2-103-2-1	9.12609	2.16019
2-103-2-4	8.93368	2.19182
2-105-1-1	8.83951	1.92459
2-105-1-2	9.55692	1.85942
2-105-1-3	8.96676	2.18025
2-105-1-4	9.43133	2.33985
2-105-2-1	9.19525	1.98709
2-105-2-4	9.0769	2.02664
2-108-1-1	9.45794	2.36486
2-108-1-2	9.01764	1.97387
2-108-1-3	8.88395	2.14619
2-108-1-4	9.56998	1.81764
2-108-2-1	9.33663	1.87523
2-108-2-4	9.46173	1.81891
2-109-1-1	9.07652	1.98405
2-109-1-2	8.91473	1.9298
2-109-1-3	9.48319	1.91908
2-109-1-4	9.51784	2.30303
2-109-2-1	8.82925	2.05985
2-109-2-4	9.56576	1.75095
2-1-1-1	8.86701	2.12391
2-11-1-1	9.50567	1.97221
2-111-1-1	9.42959	2.2439
2-111-1-2	9.50683	1.88831
2-111-1-3	9.41071	1.87331
2-111-1-4	9.3225	2.3552
2-11-1-2	9.00445	2.32749
2-111-2-1	9.29525	2.04548
2-111-2-4	9.29505	2.0604
2-11-1-3	9.01372	2.27278
2-11-1-4	9.31755	2.12114
2-1-1-2	8.95709	2.19107
2-11-2-1	9.08334	1.9146
2-112-1-1	9.07953	2.1553
2-112-1-2	8.8926	2.39216
2-112-1-3	8.88395	1.7591
2-112-1-4	9.4399	1.79705
2-112-2-1	9.49098	1.95618
2-112-2-4	9.54827	2.27155
2-11-2-4	9.13777	1.92788
2-1-1-3	9.4853	2.03596
2-113-1-1	9.4246	1.70431
2-113-1-2	9.01883	1.81725
2-113-1-3	9.36469	2.02281
2-113-1-4	8.83251	2.04309
2-113-2-1	9.53004	1.72976
2-113-2-4	9.35222	2.34644
2-1-1-4	8.97964	2.3057
2-1-2-1	9.44807	1.70656
2-12-1-1	9.25448	2.18087
2-121-1-1	9.01563	2.08598
2-121-1-2	9.44821	2.17872
2-121-1-3	9.1026	1.76259
2-121-1-4	9.02583	2.25305
2-12-1-2	8.84896	2.24802
2-121-2-1	9.32398	2.22023
2-121-2-4	9.16598	1.90246
2-12-1-3	9.5911	2.00516
2-12-1-4	9.42171	2.32143
2-12-2-1	9.25974	2.10715
2-122-1-1	9.37933	2.01459
2-122-1-2	9.47054	2.07922
2-122-1-3	9.02114	2.15087
2-122-1-4	9.15041	1.84055
2-122-2-1	8.91269	2.07623
2-122-2-4	9.52074	2.27412
2-12-2-4	9.01489	2.33149
2-123-1-1	9.30729	1.94097
2-123-1-2	9.58431	1.91978
2-123-1-3	9.55111	1.78808
2-123-1-4	9.2289	2.14226
2-123-2-1	9.2031	2.33758
2-123-2-4	8.91822	2.08477
2-1-2-4	8.95854	1.78474
2-13-1-1	8.86512	2.22773
2-131-1-1	9.09957	2.05758
2-131-1-2	9.23975	2.06938
2-131-1-3	9.47735	2.27419
2-131-1-4	8.88345	2.24603
2-13-1-2	9.37165	2.38865
2-131-2-1	9.5501	1.85767
2-131-2-4	9.4661	1.99949
2-13-1-3	9.11866	1.89906
2-13-1-4	9.4609	2.19795
2-13-2-1	8.82091	2.30496
2-13-2-4	9.56976	1.74638
2-133-1-1	9.03007	2.34307
2-133-1-2	9.49369	2.34258
2-133-1-3	9.23133	2.09565
2-133-1-4	8.98245	1.75025
2-133-2-1	9.25111	2.05
2-133-2-4	9.34894	2.12004
2-134-1-1	9.51153	2.3373
2-134-1-2	9.59853	1.80656
2-134-1-3	9.33303	1.77567
2-134-1-4	9.57287	2.36579
2-134-2-1	9.22345	2.06826
2-134-2-4	9.42994	2.23437
2-139-1-1	9.295	2.03566
2-139-1-2	9.54615	2.02366
2-139-1-3	9.53769	2.0009
2-139-1-4	9.43145	2.02784
2-139-2-2	9.19654	1.96289
2-139-2-3	9.35075	1.96235
2-139-2-4	9.44682	1.82965
2-15-1-1	9.51693	1.91026
2-15-1-2	9.15539	2.33672
2-15-1-3	9.10495	2.10999
2-15-1-4	9.30844	1.99781
2-15-2-1	9.01227	1.71406
2-15-2-4	9.20766	1.86886
2-18-1-1	9.16472	2.35241
2-18-1-2	9.3973	2.15804
2-18-1-3	9.38178	1.87187
2-18-1-4	9.59899	2.21422
2-18-2-1	9.50061	1.70285
2-18-2-4	9.59863	2.31261
2-19-2-1	9.37584	2.32533
2-19-2-2	9.59409	1.82916
2-20-1-1	9.17536	2.09885
2-20-1-2	9.08913	1.98002
2-20-1-3	8.81182	1.77709
2-20-1-4	9.12873	2.22639
2-20-2-1	9.06335	2.20688
2-20-2-4	9.12406	2.10617
2-2-1-1	8.92255	2.38558
2-21-1-1	9.17312	1.73093
2-21-1-2	9.38911	1.99612
2-21-1-3	9.35465	2.23968
2-21-1-4	8.97584	1.73815
2-2-1-2	8.93581	1.83696
2-21-2-1	9.17216	1.85822
2-21-2-4	9.02441	2.31862
2-2-1-3	8.93034	2.2383
2-2-1-4	9.24513	2.30614
2-2-2-1	9.12447	2.19511
2-22-1-1	8.8435	2.15458
2-22-1-2	9.36183	2.37264
2-22-1-3	9.33276	2.13743
2-22-1-4	9.13467	2.36543
2-22-2-1	9.35082	1.98357
2-22-2-4	9.15887	2.09897
2-2-2-4	9.49424	2.14211
2-23-1-1	9.3024	2.27533
2-23-1-2	9.06451	1.79776
2-23-1-3	9.31187	1.9841
2-23-1-4	8.97694	1.97547
2-23-2-1	9.31392	1.85565
2-23-2-4	8.95628	2.07023
2-24-1-1	9.52611	2.06133
2-24-1-2	9.21296	1.73632
2-24-1-3	8.90177	2.31844
2-24-1-4	9.42757	2.10915
2-24-2-1	9.10112	1.92062
2-24-2-4	9.37523	2.2038
2-25-1-1	9.39038	2.37232
2-25-1-2	9.3923	1.99342
2-25-1-3	9.52019	2.36873
2-25-1-4	9.46663	2.36477
2-25-2-1	8.82586	2.01368
2-25-2-2	8.89737	2.10516
2-25-2-3	8.9083	2.12443
2-25-2-4	9.19151	1.74486
2-26-1-1	9.26911	2.3872
2-26-1-2	9.34435	2.32597
2-26-1-3	9.27984	2.21151
2-26-1-4	8.88147	1.97595
2-26-2-1	9.46585	2.10074
2-26-2-2	9.40983	2.33174
2-26-2-3	9.23614	2.1598
2-26-2-4	9.29485	1.79291
2-27-1-1	9.1406	2.18008
2-27-1-2	9.12192	1.92221
2-27-1-3	9.33586	1.81583
2-27-1-4	8.93848	2.37499
2-27-2-1	9.21395	2.32355
2-27-2-2	9.51728	2.06806
2-27-2-3	9.24462	1.76828
2-27-2-4	9.15564	2.15277
2-28-1-1	9.52579	1.88999
2-28-1-2	8.82109	2.16107
2-28-1-3	9.04159	1.79675
2-28-1-4	9.48211	1.76399
2-28-2-1	8.93649	2.05051
2-28-2-4	8.91168	1.82954
2-29-1-1	9.35012	1.8053
2-29-1-2	9.42199	2.24453
2-29-1-3	9.04816	2.23747
2-29-1-4	9.45804	1.81212
2-29-2-1	8.97745	2.22278
2-29-2-4	9.06818	2.39567
2-30-1-1	9.06928	2.37816
2-30-1-2	9.10065	1.79131
2-30-1-3	8.8537	1.74228
2-30-1-4	9.04835	1.7555
2-30-2-1	8.99604	2.22193
2-30-2-4	8.92295	2.26765
2-3-1-1	9.04244	1.87107
2-31-1-1	9.56073	2.31274
2-31-1-2	8.97586	2.21998
2-31-1-3	9.33812	2.21226
2-31-1-4	9.18431	1.88084
2-3-1-2	9.47516	1.87518
2-31-2-1	9.40479	1.98119
2-31-2-4	9.07682	1.78352
2-3-1-3	9.28965	1.77453
2-3-1-4	8.81215	2.29783
2-3-2-1	9.33686	2.18814
2-32-1-1	9.20182	1.98349
2-32-1-2	8.89441	2.19954
2-32-1-3	9.39335	1.95023
2-32-1-4	9.17935	1.93677
2-32-2-1	9.00149	2.15698
2-32-2-4	9.0347	1.87522
2-3-2-4	8.81515	2.37874
2-33-1-1	9.55532	1.83095
2-33-1-2	9.36682	1.90178
2-33-1-3	9.03786	2.34013
2-33-1-4	9.47146	1.7535
2-33-2-1	9.28788	2.37397
2-33-2-2	8.95881	2.25596
2-33-2-3	9.3419	2.25152
2-33-2-4	8.90338	2.34961
2-34-1-1	9.36365	1.74639
2-34-1-2	9.46194	1.81474
2-34-1-3	9.29984	2.26669
2-34-1-4	8.90567	2.36936
2-34-2-1	9.45742	1.79595
2-34-2-2	8.83972	1.88305
2-34-2-3	8.96268	2.2971
2-34-2-4	8.81873	2.05569
2-35-1-1	8.89845	1.90783
2-35-1-2	8.9869	1.80605
2-35-1-3	8.95509	2.27701
2-35-1-4	9.3046	1.75427
2-35-2-1	9.12351	2.05107
2-35-2-2	8.99617	1.79167
2-35-2-3	9.42818	1.90495
2-35-2-4	9.02218	1.76037
2-36-1-1	9.37901	1.95323
2-36-1-2	9.21062	1.94828
2-36-1-3	8.91988	2.36156
2-36-1-4	9.50273	1.7501
2-36-2-1	9.45486	1.71146
2-36-2-2	9.3486	2.35174
2-36-2-3	8.90257	2.07897
2-36-2-4	9.26439	2.26752
2-37-1-1	9.04821	2.37246
2-37-1-2	9.58915	1.80402
2-37-1-3	9.03278	2.36547
2-37-1-4	9.09771	1.8992
2-37-2-1	9.35745	2.17651
2-37-2-2	9.25337	1.75649
2-37-2-3	9.49445	2.02149
2-37-2-4	9.5186	2.34858
2-38-1-1	9.46004	1.7061
2-38-1-2	9.45065	2.13155
2-38-1-3	9.284	1.702
2-38-1-4	9.38917	2.25369
2-38-2-1	9.58896	1.90935
2-38-2-2	9.12438	2.00551
2-38-2-3	8.82294	2.2784
2-38-2-4	9.32563	2.1843
2-39-1-1	9.52122	2.28915
2-39-1-2	9.22668	2.33753
2-39-1-3	9.04422	2.24515
2-39-1-4	9.34253	1.79392
2-39-2-1	9.40839	1.93107
2-39-2-2	9.4222	1.8674
2-39-2-3	9.2195	2.25117
2-39-2-4	9.17639	1.75543
2-40-1-1	9.45646	1.92132
2-40-1-2	9.13386	2.36625
2-40-1-3	9.01134	2.1466
2-40-1-4	9.55268	2.04328
2-40-2-1	9.47201	2.29036
2-40-2-2	9.10146	2.16672
2-40-2-3	9.38985	1.86301
2-40-2-4	9.57596	2.05461
2-4-1-1	9.50773	1.85654
2-41-1-1	9.47035	1.71176
2-41-1-2	9.5375	2.2958
2-41-1-3	8.94259	1.89021
2-41-1-4	8.9668	2.2758
2-4-1-2	9.06973	1.88696
2-41-2-1	9.13124	1.74165
2-41-2-2	9.25372	1.76696
2-41-2-3	8.86211	1.84573
2-41-2-4	8.85408	1.87719
2-4-1-3	9.03857	2.28645
2-4-1-4	9.56247	2.08161
2-4-2-1	9.15316	2.05562
2-42-1-1	9.36141	1.75047
2-42-1-2	9.57897	2.18962
2-42-1-3	9.25109	2.17175
2-4-2-4	9.0903	2.20854
2-43-1-4	9.25882	2.13698
2-43-2-1	9.0952	1.97515
2-43-2-2	9.23468	1.78133
2-43-2-4	9.58928	2.04807
2-5-1-1	9.55042	1.72263
2-5-1-2	9.16612	2.01621
2-5-1-3	9.05824	2.16829
2-5-1-4	9.22407	2.13419
2-5-2-1	8.89109	1.98346
2-5-2-4	8.84931	2.04249
2-54-1-1	9.28341	1.85781
2-54-1-2	9.58175	2.02937
2-54-1-3	9.31541	2.0715
2-54-1-4	8.87276	2.36581
2-54-2-1	9.25284	2.2372
2-54-2-4	8.85231	2.06172
2-55-1-1	8.82595	2.16838
2-55-1-2	9.5398	2.08362
2-55-1-3	9.39614	1.70572
2-55-1-4	9.51126	1.92518
2-55-2-1	8.90585	2.39048
2-55-2-2	9.34003	2.34957
2-55-2-3	9.23565	1.85145
2-55-2-4	9.17968	1.72213
2-56-1-1	9.55179	2.33297
2-56-1-2	9.11729	2.26904
2-56-1-3	8.93652	1.89093
2-56-1-4	9.24583	2.16729
2-56-2-1	9.38653	2.21183
2-56-2-2	9.34673	2.26016
2-56-2-3	8.87752	2.39801
2-56-2-4	8.85322	1.93132
2-57-1-1	9.37807	2.38138
2-57-1-2	9.31324	1.72516
2-57-1-3	9.39178	2.27864
2-57-1-4	9.36233	2.34534
2-57-2-1	8.93811	1.94534
2-57-2-2	9.45275	1.92775
2-57-2-3	9.29686	1.8196
2-57-2-4	9.36355	1.83571
2-58-1-1	9.4827	1.97124
2-58-1-2	9.47374	2.2553
2-58-1-3	9.37562	1.90811
2-58-1-4	9.1604	2.34362
2-58-2-1	8.95899	1.93195
2-58-2-2	9.48747	2.26316
2-58-2-3	9.22672	1.97911
2-58-2-4	8.88471	2.33593
2-59-1-1	9.59941	2.35412
2-59-1-2	9.46643	2.01666
2-59-1-3	9.53486	2.17578
2-59-1-4	8.85047	2.33042
2-59-2-1	9.23363	1.7495
2-59-2-2	8.94358	1.85346
2-59-2-3	9.08387	1.88264
2-59-2-4	9.25262	2.07828
2-60-1-1	9.32693	2.22729
2-60-1-2	9.16783	1.89633
2-60-1-3	8.94327	1.96852
2-60-1-4	9.35422	2.29544
2-60-2-1	8.9231	2.37176
2-60-2-2	9.34224	2.2171
2-60-2-3	9.01282	2.1234
2-60-2-4	8.91225	2.00117
2-61-1-1	9.01195	2.01396
2-61-1-2	9.47307	2.2104
2-61-1-3	9.2879	2.2635
2-61-1-4	8.82454	2.2465
2-61-2-1	9.20259	2.04902
2-61-2-2	9.44767	2.20703
2-61-2-3	9.03038	2.01543
2-61-2-4	9.12368	2.19738
2-62-1-1	9.35887	1.74021
2-62-1-2	9.32201	1.88384
2-62-1-3	9.44853	2.31068
2-62-1-4	9.34151	2.32005
2-62-2-1	8.91378	1.87757
2-62-2-4	9.46547	2.36909
2-63-1-1	9.14755	1.84262
2-63-1-2	9.17819	1.73467
2-63-1-3	8.8894	2.16535
2-63-1-4	9.50671	1.79136
2-63-2-1	9.43807	2.24724
2-63-2-2	9.53473	1.75067
2-63-2-3	9.3543	1.97474
2-63-2-4	8.81524	2.07101
2-63-2-5	9.3931	1.77255
2-64-1-4	8.82835	1.82141
2-64-2-1	9.21459	1.87156
2-64-2-3	9.33526	1.86034
2-65-1-1	9.51585	2.04014
2-65-1-2	9.01471	2.23867
2-65-1-3	9.1691	2.03469
2-65-1-4	8.9359	2.17617
2-65-2-1	9.48019	1.81021
2-65-2-2	9.59854	1.70835
2-65-2-3	9.36298	2.2398
2-65-2-4	9.46183	2.21633
2-66-1-1	9.53658	2.31191
2-66-1-2	9.05628	1.96579
2-66-1-3	9.51355	1.99184
2-66-1-4	9.07476	2.3388
2-66-2-1	9.36868	1.74743
2-66-2-2	9.38547	2.20425
2-66-2-3	9.20877	1.93951
2-66-2-4	8.80573	1.91294
2-67-1-1	9.45795	2.35722
2-67-1-2	9.32984	2.26393
2-67-1-3	9.22337	1.91121
2-67-1-4	9.15859	2.19823
2-67-2-1	9.32599	1.74812
2-67-2-2	9.00973	1.91507
2-67-2-3	8.98571	2.09293
2-67-2-4	9.52549	2.07134
2-68-1-1	8.83028	2.16906
2-68-1-2	9.35771	1.78528
2-68-1-3	9.53269	2.38662
2-68-2-1	8.81991	2.21305
2-68-2-2	9.14999	1.84963
2-68-2-3	9.23727	1.77302
2-68-2-4	9.37723	2.11902
2-69-1-1	9.19225	1.72714
2-69-1-2	8.96569	1.77538
2-69-1-3	8.85501	1.83594
2-69-1-4	9.56346	1.73545
2-69-2-1	9.21279	1.98596
2-69-2-2	9.01765	1.97796
2-69-2-3	9.34602	2.17267
2-69-2-4	9.56177	1.726
2-70-1-1	9.06769	2.00898
2-70-1-2	9.4483	1.93233
2-70-1-3	9.2281	2.31447
2-70-1-4	9.50788	2.18778
2-70-2-1	9.07737	1.93761
2-70-2-2	9.56491	2.20985
2-70-2-3	8.88147	1.7133
2-70-2-4	9.52008	2.04393
2-71-1-1	9.55923	1.98162
2-71-1-2	9.47439	2.01711
2-71-1-3	8.88791	1.83508
2-71-1-4	9.01446	2.06509
2-71-2-1	8.91262	2.09496
2-71-2-2	9.17655	2.35879
2-71-2-3	9.39864	2.05379
2-71-2-4	9.59922	2.34928
2-72-1-1	9.24553	1.81538
2-72-1-2	9.10243	2.29542
2-72-1-3	9.27704	2.25835
2-72-1-4	9.2256	1.86395
2-72-2-1	9.57777	2.23874
2-72-2-2	9.2307	2.07533
2-72-2-3	9.10426	1.88792
2-72-2-4	9.31911	2.03263
2-73-1-1	8.98793	1.88795
2-73-1-2	9.47742	2.19679
2-73-1-3	9.41818	2.13364
2-73-1-4	9.32592	1.83826
2-73-2-1	9.20327	1.71355
2-73-2-2	9.30794	2.20508
2-73-2-3	9.24489	2.31279
2-73-2-4	9.50576	2.31897
2-73-2-5	9.09531	1.8338
2-74-1-1	8.89234	2.20549
2-74-1-2	8.82446	2.34905
2-74-1-3	9.02591	1.80531
2-74-1-4	8.95108	1.94574
2-74-2-1	9.01507	1.71255
2-74-2-2	8.96585	1.76123
2-74-2-3	9.45822	1.72909
2-74-2-4	8.89529	1.7859
2-75-1-1	8.80173	1.91755
2-75-1-2	9.27305	1.78153
2-75-1-3	8.86466	2.17431
2-75-2-1	9.17236	1.93049
2-75-2-2	8.89467	2.10559
2-75-2-3	9.55314	2.18023
2-75-2-4	9.27092	1.79931
2-75-2-5	9.22062	1.89391
2-78-1-1	9.36241	1.7055
2-78-1-2	8.85932	1.9355
2-78-1-3	9.47378	2.00444
2-78-1-4	9.12523	2.20509
2-78-2-1	9.47935	1.76
2-78-2-2	9.40963	1.97247
2-78-2-3	8.94472	2.07235
2-78-2-4	9.49303	2.17528
2-79-1-2	9.41735	1.70946
2-79-1-3	9.54302	2.12656
2-79-1-4	9.32068	1.77754
2-79-2-1	9.19102	1.91735
2-79-2-2	9.02979	2.1969
2-79-2-3	9.07781	2.04303
2-79-2-4	9.52594	1.79729
2-80-1-1	8.83962	2.27246
2-80-1-2	9.18346	2.14703
2-80-1-3	9.09659	2.2977
2-80-2-1	9.33816	2.03335
2-80-2-2	9.04494	2.2111
2-80-2-3	8.86296	2.27695
2-80-2-4	9.30152	1.71428
2-80-2-5	9.59157	2.24619
2-8-1-1	9.09206	1.84977
2-8-1-2	9.57601	2.22681
2-8-1-3	8.83237	1.7313
2-8-1-4	9.42279	1.95749
2-8-2-1	9.29509	1.77286
2-82-1-1	9.10153	1.77515
2-82-1-2	9.47799	2.12298
2-82-1-3	9.57434	1.85869
2-82-1-4	9.58833	1.89569
2-8-2-2	9.00154	2.01478
2-82-2-1	9.17886	1.74621
2-82-2-2	8.95276	1.98893
2-82-2-3	9.44877	1.72592
2-82-2-4	9.05254	1.94097
2-8-2-3	9.2744	2.23795
2-8-2-4	9.03992	1.81317
2-83-1-1	8.91774	2.28666
2-83-1-2	8.93704	2.21559
2-83-1-3	9.00377	2.37207
2-83-1-4	9.53459	1.70863
2-83-2-1	9.21891	1.72436
2-83-2-2	9.39183	1.99095
2-83-2-3	9.11854	1.96516
2-83-2-4	9.37322	1.87635
2-84-1-1	9.44292	2.13006
2-84-1-3	9.53675	2.0577
2-84-1-4	8.95022	2.00797
2-84-2-2	8.97842	1.95486
2-85-1-1	9.1003	1.90101
2-85-1-2	9.15839	2.22032
2-85-1-3	9.22421	1.96546
2-85-1-4	9.13506	2.23317
2-85-2-1	9.08333	2.3821
2-85-2-2	9.04315	2.186
2-85-2-3	9.25385	1.82474
2-85-2-4	9.00534	2.01537
2-86-1-1	9.34323	1.89801
2-86-1-2	9.49391	2.1035
2-86-1-3	9.09037	2.06604
2-86-1-4	9.06624	2.24279
2-86-2-1	9.10202	2.29503
2-86-2-2	9.49225	2.18992
2-86-2-3	9.45026	1.85205
2-86-2-4	9.47079	2.08955
2-87-1-1	9.09425	2.11605
2-87-1-2	8.98981	1.98053
2-87-1-3	9.3827	2.11031
2-87-1-4	9.05881	1.76926
2-87-2-1	9.29338	1.88647
2-87-2-2	9.10716	2.07178
2-87-2-3	9.01422	2.16364
2-87-2-4	9.12049	2.12969
2-88-1-1	9.51755	1.97551
2-88-1-2	8.87508	1.79115
2-88-1-3	8.89244	2.39248
2-88-1-4	9.59393	1.76361
2-88-2-1	9.06928	2.29159
2-88-2-2	9.59286	2.17638
2-88-2-3	9.11018	1.77065
2-88-2-4	9.32031	2.0546
2-89-1-1	9.22158	1.81982
2-89-1-2	9.00878	1.92139
2-89-1-3	9.53096	2.10577
2-89-1-4	9.4973	2.16828
2-89-2-1	9.4821	2.1905
2-89-2-2	9.05848	2.02051
2-89-2-3	9.34675	1.85532
2-89-2-4	8.91085	2.28014
2-90-1-1	9.45608	2.13889
2-90-1-2	8.98709	2.1031
2-90-1-3	9.20071	1.80195
2-90-1-4	8.89528	2.14136
2-90-2-1	9.46236	2.29068
2-90-2-2	9.49761	1.95894
2-90-2-3	9.07314	1.70024
2-90-2-4	9.13552	1.81026
2-91-1-1	9.51224	1.92347
2-91-1-1	9.12123	1.96458
2-91-1-2	9.38528	2.08668
2-91-1-2	9.17226	2.15488
2-91-1-3	8.92487	1.89987
2-91-1-3	9.56415	1.91065
2-91-1-4	8.87967	1.88528
2-91-1-4	9.52273	1.94188
2-91-2-1	9.4119	1.928
2-91-2-1	9.05967	2.23549
2-91-2-2	9.54786	1.80851
2-91-2-2	9.05536	1.82969
2-91-2-3	9.31021	1.75169
2-91-2-3	9.45462	1.95342
2-91-2-4	9.06362	2.14714
2-92-1-1	8.85294	2.26052
2-92-1-2	9.30223	1.71939
2-92-2-1	9.37486	1.71386
2-92-2-2	9.30809	1.82211
2-92-2-3	9.49778	2.02702
2-92-2-4	8.91212	2.03623
2-93-1-1	9.49754	1.81087
2-93-1-2	9.09171	1.92558
2-93-1-3	9.18013	2.36363
2-93-1-4	9.35307	1.95485
2-93-2-1	8.92372	2.10616
2-93-2-2	9.13049	2.25856
2-93-2-3	9.10722	2.23917
2-93-2-4	9.394	2.25731
2-94-1-1	9.24908	1.73103
2-94-1-2	9.56137	2.33517
2-94-1-3	9.5232	2.0335
2-94-1-4	9.08341	1.79575
2-94-2-1	9.05404	2.35857
2-94-2-2	8.88782	1.92706
2-94-2-3	9.25745	2.26013
2-94-2-4	9.18359	2.16434
2-95-1-1	8.8744	2.21382
2-95-1-2	8.93338	1.77592
2-95-1-3	9.44431	2.26858
2-95-1-4	8.92066	2.05041
2-95-2-1	8.92728	2.13163
2-95-2-2	9.00575	2.17323
2-95-2-3	8.97726	1.89596
2-95-2-4	9.14114	2.36227
2-96-1-1	9.1949	2.23681
2-96-1-2	8.91514	2.13484
2-96-1-3	8.94275	1.96457
2-96-1-4	9.43661	2.21324
2-96-2-1	9.51204	2.0688
2-96-2-2	9.34479	2.21441
2-96-2-3	9.36667	1.85793
2-96-2-4	8.9571	1.78858
2-97-1-1	8.99489	1.79814
2-97-1-2	9.13685	2.10851
2-97-1-3	9.09796	2.16042
2-97-1-4	9.35328	1.71895
2-97-2-1	8.97988	1.72583
2-97-2-2	9.10153	1.72352
2-97-2-3	9.37238	1.98774
2-97-2-4	9.1502	1.7486
2-98-1-2	9.03362	2.06897
2-98-1-3	9.57174	1.76602
2-98-1-4	9.21414	2.031
2-98-2-1	9.46217	1.82328
2-98-2-2	9.12557	2.36682
2-98-2-3	8.97878	1.81948
2-98-2-4	9.08352	2.02709
2-99-1-1	8.88946	2.15615
2-99-1-2	9.18993	1.77742
2-99-1-3	9.26837	2.25618
2-99-1-4	8.9003	2.04437
2-99-2-1	9.28158	1.96447
2-99-2-2	9.39317	2.39064
2-99-2-3	9.37025	1.71578
3-100-1-1	9.08361	2.23628
3-100-1-2	9.23509	1.88065
3-100-1-3	9.40806	2.1754
3-100-1-4	8.8651	2.18694
3-100-2-1	8.83149	2.30639
3-101-1-1	8.95596	1.88905
3-101-1-2	8.89256	2.33568
3-101-1-3	9.34214	1.89929
3-101-1-4	9.17513	1.86665
3-101-2-1	9.21612	2.35534
3-101-2-2	9.46964	1.82081
3-101-2-3	9.22643	2.17948
3-101-2-4	8.87561	1.95402
3-102-1-1	9.58935	1.96115
3-102-1-2	8.99651	2.25846
3-102-1-3	9.27613	2.22931
3-102-1-4	9.20265	2.13335
3-102-2-1	8.93987	2.00931
3-102-2-2	9.29981	1.92353
3-102-2-3	9.3506	2.2651
3-102-2-4	8.88752	2.35445
3-103-1-1	8.81833	1.82502
3-103-1-2	9.42255	1.79228
3-103-1-3	8.98151	1.9011
3-103-1-4	9.37712	1.82203
3-103-2-1	9.05937	1.79458
3-103-2-2	8.95336	1.78696
3-103-2-3	8.87173	1.869
3-103-2-4	9.36677	1.91777
3-104-1-1	9.10616	1.95019
3-104-1-2	9.37714	2.17318
3-104-1-3	9.10737	1.86725
3-104-1-4	9.3147	2.36313
3-104-2-1	8.87049	1.81647
3-104-2-2	9.06054	2.15082
3-104-2-3	9.20772	2.11881
3-104-2-4	9.39273	2.39027
3-105-1-1	9.11733	2.10802
3-105-1-2	9.00851	2.1229
3-105-1-3	9.59205	2.31193
3-105-1-4	9.01576	2.03169
3-105-2-1	8.96513	1.90312
3-105-2-2	8.83232	1.90966
3-105-2-3	9.20684	2.37883
3-105-2-4	9.34718	2.35357
3-106-1-1	9.51297	2.12399
3-106-1-2	8.97263	1.93501
3-106-1-3	8.86306	1.75164
3-106-1-4	9.4133	1.98111
3-106-2-1	9.41545	2.35232
3-106-2-2	9.49133	2.13131
3-106-2-3	8.8572	2.25169
3-106-2-4	9.1657	2.29158
3-107-1-1	9.57038	1.90465
3-107-1-2	9.24469	2.35447
3-107-1-3	9.06661	2.38142
3-107-1-4	9.17358	2.3439
3-107-2-1	9.17852	1.72516
3-107-2-2	9.55476	2.09589
3-107-2-3	9.50212	2.01662
3-107-2-4	9.18564	1.85021
3-108-1-1	9.14275	2.17485
3-108-1-2	9.50263	2.18992
3-108-1-3	9.26933	1.7111
3-108-1-4	9.19153	2.20921
3-108-2-1	9.44403	2.3532
3-11-1-1	9.47461	2.33531
3-111-1-1	9.39679	1.82956
3-111-1-2	9.49232	2.23999
3-111-1-3	9.52557	1.78465
3-111-1-4	9.09883	1.99985
3-11-1-2	9.40828	2.20018
3-111-2-1	9.3498	2.25963
3-111-2-2	9.54961	1.80942
3-111-2-3	8.88003	2.10721
3-111-2-4	8.84556	2.13205
3-11-1-3	9.29387	2.28022
3-11-1-4	8.87666	2.04763
3-11-2-1	9.0792	2.27799
3-112-1-1	9.55146	2.2787
3-112-1-2	9.19197	1.84774
3-112-1-3	8.83297	2.22071
3-112-1-4	9.54622	2.0255
3-11-2-2	9.09856	2.25543
3-112-2-1	8.93629	1.91226
3-112-2-2	9.54242	2.27189
3-112-2-3	8.89522	1.95277
3-112-2-4	9.39599	1.90343
3-11-2-3	9.34805	2.25787
3-11-2-4	9.4698	2.27728
3-113-1-1	9.32591	2.12483
3-113-1-2	9.03323	1.90192
3-113-1-3	8.95999	1.871
3-113-1-4	9.22271	2.17368
3-113-2-1	9.10407	2.34877
3-113-2-2	9.53358	1.84497
3-113-2-4	8.84076	2.17649
3-114-1-1	8.85111	1.70277
3-114-1-2	9.34066	1.91466
3-114-1-3	8.93651	1.74373
3-114-1-4	9.05999	1.92541
3-114-2-1	8.8923	2.29038
3-114-2-2	9.06875	2.16853
3-114-2-3	9.58885	2.38942
3-114-2-4	8.98161	2.25763
3-115-1-1	9.28461	2.29989
3-115-1-2	9.39251	1.83777
3-115-1-3	9.10842	2.25169
3-115-1-4	8.90455	2.09828
3-115-2-1	9.55943	2.36114
3-115-2-2	8.90351	2.15318
3-115-2-3	9.28713	2.2157
3-115-2-4	9.09273	2.06289
3-118-1-1	8.91402	2.30976
3-118-1-2	9.1626	1.70766
3-118-1-3	9.00877	1.93113
3-118-1-4	9.15701	1.84606
3-118-2-1	9.2527	1.85004
3-118-2-2	9.25716	2.27106
3-118-2-3	9.55672	1.92436
3-119-1-1	9.09347	1.73175
3-119-1-2	8.94514	2.06187
3-119-1-3	8.89148	1.79801
3-119-1-4	9.28721	2.17096
3-119-2-1	9.47208	1.82085
3-119-2-2	9.12019	2.34086
3-119-2-3	9.33659	2.37611
3-119-2-4	9.00462	2.04945
3-12-1-1	9.21559	2.33875
3-121-1-1	8.96027	2.09414
3-121-1-2	9.01535	1.97621
3-121-1-3	9.05561	1.91802
3-121-1-4	9.22506	1.85344
3-12-1-2	8.82388	2.21759
3-121-2-1	9.42888	2.29077
3-121-2-2	8.94303	2.37499
3-121-2-3	9.59535	2.01009
3-121-2-4	8.97866	1.71821
3-12-1-3	9.19347	1.949
3-12-1-4	9.15962	1.94195
3-12-2-1	9.3264	2.2823
3-122-1-1	9.06894	1.72308
3-122-1-2	9.32258	2.09969
3-122-1-3	9.54705	2.37075
3-122-1-4	9.26426	2.13251
3-12-2-2	9.52924	2.11027
3-122-2-1	9.27624	2.2263
3-122-2-2	8.80739	1.7271
3-122-2-3	9.07357	2.05838
3-122-2-4	8.84491	1.76017
3-12-2-3	9.1085	2.05791
3-12-2-4	8.97341	1.91017
3-123-1-1	9.37141	1.87431
3-123-1-2	8.99244	2.29831
3-123-1-3	9.33482	1.77743
3-123-1-4	9.2889	1.85395
3-123-2-1	8.83561	1.71891
3-123-2-2	9.05393	2.38689
3-123-2-3	9.24636	1.71251
3-123-2-4	9.34456	1.72186
3-124-1-1	9.37909	2.32399
3-124-1-2	9.27272	1.7524
3-124-1-3	8.99151	2.23182
3-124-2-1	9.40996	2.08542
3-124-2-2	9.51007	1.84755
3-124-2-3	8.85191	1.99868
3-125-1-1	9.21548	1.89254
3-125-1-2	9.3478	1.92019
3-125-1-3	9.06302	1.92955
3-125-2-1	8.94721	1.92746
3-125-2-2	9.26841	2.12638
3-125-2-3	9.37707	2.35423
3-128-1-1	8.97767	2.25697
3-128-1-2	8.8857	2.29251
3-128-1-3	9.05436	1.96108
3-128-1-4	8.89022	2.2948
3-128-2-1	9.46049	1.79473
3-128-2-2	9.51983	1.88532
3-128-2-3	8.8123	2.11288
3-128-2-4	9.07432	1.87801
3-129-1-1	9.13324	2.31946
3-129-1-2	8.82614	1.99766
3-129-1-3	9.23266	2.07286
3-129-1-4	9.41556	1.91672
3-129-2-1	9.34299	2.07235
3-129-2-2	9.19508	2.24662
3-129-2-3	9.26527	1.82324
3-130-1-1	9.32876	1.95906
3-130-1-2	8.93674	2.28058
3-130-1-3	9.07439	2.06391
3-130-1-4	9.19745	2.39863
3-130-2-2	8.88059	1.7516
3-130-2-3	9.11537	2.33558
3-130-2-4	9.0886	1.81272
3-13-1-1	9.2397	1.72505
3-131-1-1	9.04161	2.00339
3-131-1-2	9.40253	1.73755
3-131-1-3	9.19551	2.21668
3-131-1-4	8.86019	1.99295
3-13-1-2	9.33032	1.83033
3-131-2-1	9.39047	1.94865
3-131-2-2	9.0851	1.94257
3-131-2-3	9.11664	1.70452
3-13-1-3	9.48908	2.37592
3-13-1-4	9.22471	2.29564
3-13-2-1	8.8624	2.1106
3-132-1-1	9.55273	2.34741
3-132-1-2	9.17569	2.21057
3-132-1-3	8.96717	2.29983
3-132-1-4	8.81991	2.01895
3-13-2-2	9.35082	2.2798
3-132-2-1	9.39549	1.72409
3-132-2-2	9.14937	2.3057
3-132-2-3	8.81615	1.90339
3-132-2-4	9.5664	2.09663
3-13-2-3	8.98233	1.99799
3-13-2-4	9.5652	2.37802
3-133-1-1	9.23351	1.83607
3-133-1-2	9.42289	2.17908
3-133-1-3	9.18923	1.90643
3-133-1-4	9.41992	1.82683
3-133-2-1	8.88039	2.02282
3-133-2-2	9.1056	1.78009
3-133-2-3	9.35957	2.39939
3-133-2-4	9.30172	2.38679
3-134-1-1	9.49406	2.11378
3-134-1-2	9.21474	1.84787
3-134-1-3	9.22786	1.74848
3-134-1-4	9.56869	1.73758
3-134-2-1	8.8543	2.06109
3-134-2-2	9.52116	2.22253
3-134-2-3	9.0233	2.26454
3-134-2-4	8.82255	2.20311
3-135-1-1	9.09694	1.83249
3-135-1-2	9.56593	2.19024
3-135-1-3	8.85203	2.02252
3-135-2-1	9.1426	1.92195
3-135-2-2	9.59511	2.2606
3-135-2-4	9.09358	2.23722
3-138-1-1	9.48087	2.11879
3-138-1-2	8.89057	2.23171
3-138-1-3	8.99749	1.75015
3-138-1-4	9.12551	1.76616
3-138-2-1	8.86687	1.91062
3-138-2-2	9.19775	1.96086
3-138-2-3	9.55488	1.79988
3-138-2-4	8.81896	1.78909
3-139-1-1	9.00455	1.79646
3-139-1-2	9.57812	2.23825
3-139-1-3	8.97386	2.23594
3-139-1-4	9.44695	1.90413
3-139-2-1	9.45287	1.91625
3-139-2-3	8.98076	2.1179
3-139-2-4	9.5633	2.00384
3-140-1-1	9.33477	1.88926
3-140-1-2	9.43792	1.87401
3-140-1-3	9.20964	2.06875
3-140-1-4	9.43171	1.85168
3-140-2-1	8.80304	2.25685
3-140-2-2	9.34598	1.82097
3-140-2-3	9.11514	2.39995
3-140-2-4	8.80544	1.87314
3-14-1-1	8.92497	1.96922
3-141-1-1	8.97567	2.15464
3-141-1-2	9.15865	2.24633
3-141-1-3	8.80454	1.77971
3-141-1-4	9.48986	1.77509
3-14-1-2	9.51055	2.34011
3-141-2-1	9.23045	2.03764
3-141-2-2	8.86121	2.07569
3-141-2-3	9.5717	1.81695
3-141-2-4	9.07458	2.19815
3-14-1-3	8.81419	1.89329
3-14-1-4	9.27585	2.03025
3-14-2-1	9.25198	2.19239
3-142-1-1	8.81337	2.39938
3-142-1-2	9.25184	1.79945
3-142-1-3	8.95184	1.8534
3-142-1-4	8.82339	2.28011
3-14-2-2	9.59706	1.85175
3-142-2-1	8.97587	2.00525
3-142-2-2	9.09925	2.36715
3-142-2-3	8.84135	1.87031
3-142-2-4	9.34362	1.96038
3-14-2-3	9.19658	2.07097
3-143-1-1	9.3715	1.75061
3-143-1-2	9.12269	1.97227
3-143-1-3	9.44566	2.31956
3-143-2-1	9.33782	1.85465
3-143-2-2	9.57644	1.71431
3-143-2-3	9.08098	1.89562
3-144-1-1	8.86702	2.17714
3-144-1-2	8.87226	1.9627
3-144-1-3	8.81887	2.04786
3-144-1-4	9.25595	2.09512
3-15-1-1	9.08922	2.24706
3-15-1-2	9.18735	2.30802
3-15-1-3	8.95841	1.88872
3-15-1-4	9.45638	2.33906
3-15-2-1	8.98764	2.13435
3-15-2-2	9.16151	1.7959
3-15-2-3	9.11799	2.2894
3-18-1-1	9.56277	2.14528
3-18-1-2	8.88221	1.81315
3-18-1-3	9.51136	1.76602
3-18-1-4	9.03426	2.01208
3-18-2-1	9.37859	2.24068
3-18-2-2	9.40705	1.88733
3-18-2-3	9.33656	2.07575
3-18-2-4	9.15617	2.01935
3-19-1-1	8.81847	1.883
3-19-1-2	9.54491	2.23985
3-19-1-3	9.14901	2.19261
3-19-1-4	9.55065	2.36866
3-19-2-1	8.93921	2.1347
3-19-2-3	9.24465	1.76416
3-19-2-4	9.03244	2.37029
3-20-1-1	9.06553	1.85167
3-20-1-2	9.00697	2.09064
3-20-1-3	9.30982	2.15033
3-20-1-4	9.41282	1.93938
3-20-2-1	9.34609	2.37299
3-20-2-2	9.31055	2.19109
3-20-2-3	9.54335	2.12615
3-20-2-4	8.99155	2.1865
3-21-1-3	9.33448	2.18613
3-21-1-4	8.89727	2.27025
3-21-2-1	9.17715	2.11896
3-21-2-2	8.90294	2.11597
3-21-2-3	9.38869	2.2893
3-21-2-4	9.1878	1.852
3-22-1-1	9.58395	1.78898
3-22-1-2	8.85208	1.99293
3-22-1-3	9.25253	2.26266
3-22-1-4	9.34164	2.14687
3-22-2-1	9.31515	2.01012
3-22-2-2	9.05727	1.72756
3-22-2-3	9.39705	2.03958
3-22-2-4	9.42533	2.33986
3-23-1-1	9.02785	2.23089
3-23-1-2	9.45357	2.10398
3-23-1-3	8.99237	1.91112
3-23-1-4	9.37026	2.33058
3-23-2-1	9.16103	1.83053
3-23-2-2	9.58086	2.39844
3-23-2-3	8.94475	2.10424
3-23-2-4	9.36387	1.83872
3-24-1-1	9.34291	2.37999
3-24-1-2	9.05036	2.33164
3-24-1-3	9.52165	1.91753
3-24-1-4	8.8588	2.15506
3-24-2-1	9.04189	2.24339
3-24-2-2	8.8517	2.12186
3-24-2-3	9.43799	1.72195
3-24-2-4	9.4828	1.70016
3-28-1-1	9.35444	1.83494
3-28-1-2	9.57844	2.15565
3-28-1-3	9.3269	1.86492
3-28-2-1	9.26841	1.74144
3-28-2-2	8.94886	2.13607
3-28-2-3	9.20859	2.21871
3-28-2-4	9.27562	2.31434
3-29-1-1	8.93373	1.84921
3-29-1-1	9.22018	1.86738
3-29-1-2	9.47411	1.90264
3-29-1-2	9.57523	2.03331
3-29-1-3	9.34969	1.87971
3-29-1-3	9.07744	2.03456
3-29-1-4	9.24266	1.91582
3-29-1-4	9.1517	1.93388
3-29-2-1	9.5515	1.97863
3-29-2-1	9.33362	2.21946
3-29-2-2	9.25103	1.89009
3-29-2-3	9.30575	2.05603
3-29-2-4	9.14473	1.76685
3-30-1-1	8.85744	1.90011
3-30-1-2	9.45709	2.31276
3-30-1-3	9.08693	2.37486
3-30-1-4	9.36286	2.35486
3-30-2-1	8.98606	2.22281
3-30-2-4	9.39715	2.25171
3-3-1-1	9.31599	2.15997
3-31-1-1	9.46475	2.34069
3-31-1-2	9.32887	2.21944
3-31-1-3	8.82581	2.16504
3-31-1-4	9.17825	2.01447
3-3-1-2	8.87682	1.9007
3-31-2-1	9.03486	2.15192
3-31-2-4	9.20304	2.04792
3-3-1-3	9.0762	1.73088
3-3-1-4	9.30578	2.2475
3-3-2-1	8.86304	2.00702
3-32-1-1	9.10557	1.85738
3-32-1-2	9.28558	1.83484
3-32-1-3	9.07907	2.28791
3-32-1-4	8.9286	2.10226
3-3-2-2	9.36143	2.06848
3-32-2-1	8.93646	2.04393
3-32-2-4	9.1501	1.82901
3-3-2-3	8.98706	2.07662
3-3-2-4	9.19066	1.80258
3-33-1-1	9.06476	2.0862
3-33-1-2	9.22615	2.21019
3-33-1-3	9.18118	2.2799
3-33-1-4	9.20946	1.87583
3-33-2-1	9.27839	1.94587
3-33-2-4	9.08445	2.28087
3-35-1-1	9.17618	1.77591
3-35-1-2	9.04431	2.18311
3-35-1-3	8.86853	1.93232
3-35-1-4	9.02918	2.34934
3-35-2-1	9.34259	2.39509
3-35-2-2	9.28634	2.03877
3-35-2-3	9.41045	2.09668
3-35-2-4	9.1196	2.19697
3-36-1-1	9.58003	2.29647
3-36-1-2	8.99088	2.18548
3-36-1-3	9.44344	1.9668
3-36-1-4	9.5517	2.23419
3-36-2-1	9.37605	2.28952
3-36-2-2	9.50455	1.8032
3-36-2-3	8.90888	1.85998
3-36-2-4	9.03846	2.23527
3-37-1-1	9.43809	2.15282
3-37-1-2	8.85285	1.81795
3-37-1-3	9.27522	2.39548
3-37-1-4	8.97099	2.08007
3-37-2-1	8.96294	2.20633
3-37-2-2	9.50213	1.72517
3-37-2-3	9.26655	2.08038
3-37-2-4	9.11009	1.93489
3-38-1-1	9.14798	1.99472
3-38-1-2	9.22565	2.09706
3-38-1-3	8.85323	2.14728
3-38-1-4	9.43761	2.11257
3-38-2-1	8.87212	2.06064
3-38-2-4	8.90384	1.83928
3-40-1-1	9.17168	2.00886
3-40-1-2	9.57636	1.94535
3-40-1-3	9.53481	1.70885
3-40-1-4	9.10812	1.76182
3-40-2-1	9.38478	2.10398
3-40-2-4	9.50596	2.25979
3-41-1-1	9.58691	2.04595
3-41-1-2	8.87846	2.15097
3-41-1-3	9.38971	2.13907
3-41-1-4	8.86657	2.34893
3-4-1-2	9.17534	2.09301
3-41-2-1	9.18706	1.71309
3-41-2-2	9.37445	2.01404
3-41-2-3	8.897	1.77113
3-41-2-4	8.8207	1.81669
3-4-1-3	8.81198	2.09272
3-4-1-4	8.85176	2.22125
3-4-2-1	8.82665	2.22306
3-4-2-2	9.44139	1.97681
3-4-2-3	9.14416	2.08925
3-4-2-4	8.81898	2.32706
3-43-1-1	9.33222	1.89886
3-43-1-2	9.34769	1.8145
3-43-1-3	9.3743	1.73033
3-43-1-4	9.44778	2.28789
3-43-2-1	8.90895	1.92557
3-43-2-2	9.23927	2.30886
3-43-2-3	8.83709	2.14407
3-43-2-4	9.16415	2.11065
3-44-1-1	9.43502	2.24435
3-44-1-2	8.9825	2.29486
3-44-1-3	8.9596	1.73855
3-44-1-4	9.46148	1.80218
3-44-2-1	9.47072	2.19854
3-44-2-2	9.06439	2.23711
3-44-2-3	9.25283	2.0781
3-44-2-4	8.84746	2.32103
3-45-1-1	9.45426	2.32775
3-45-1-2	9.09572	2.12236
3-45-1-3	9.56384	2.3958
3-45-1-4	8.82468	2.38914
3-45-2-1	9.40917	1.87442
3-45-2-2	9.0096	2.07091
3-45-2-3	9.44018	2.16601
3-45-2-4	9.17981	1.96447
3-46-1-1	9.56302	1.78989
3-46-1-2	8.90352	1.80759
3-46-1-3	9.28053	1.74884
3-46-1-4	8.84348	2.03179
3-46-2-1	9.49943	2.2227
3-46-2-2	9.08323	2.07662
3-46-2-3	8.84631	2.15533
3-46-2-4	9.48793	2.12376
3-47-1-1	9.15923	2.04996
3-47-1-2	9.17734	1.85929
3-47-1-3	9.49513	2.21669
3-47-1-4	8.8919	1.80616
3-47-2-1	9.35479	1.93894
3-47-2-2	9.11553	1.92081
3-47-2-3	8.93822	1.91879
3-47-2-4	9.29311	1.94866
3-48-1-1	9.22069	1.7446
3-48-1-2	9.12734	2.06627
3-48-1-3	8.93003	1.91016
3-48-1-4	8.96515	2.07544
3-48-2-1	9.40384	1.97974
3-48-2-2	9.54723	2.30251
3-48-2-3	9.57789	1.93962
3-48-2-4	8.9415	2.14005
3-49-1-1	8.9688	1.7953
3-49-1-2	8.84753	2.31791
3-49-1-3	9.55811	2.16103
3-49-1-4	9.07656	1.85811
3-49-2-1	9.36433	1.98203
3-49-2-2	9.45658	2.32237
3-49-2-3	8.98622	2.35408
3-49-2-4	9.19769	1.94695
3-51-1-1	9.07672	2.30136
3-51-1-2	9.08954	2.14439
3-51-1-3	9.36096	2.35001
3-51-1-4	9.5226	2.09608
3-51-2-1	9.41058	2.39391
3-51-2-4	9.21968	2.24315
3-52-1-1	9.19439	2.20653
3-52-1-2	9.49685	1.74783
3-52-1-3	8.86546	1.92341
3-52-1-4	9.51462	1.88462
3-52-2-1	9.46977	2.35175
3-52-2-2	9.56123	2.29729
3-52-2-3	9.03584	2.06291
3-52-2-4	9.07704	2.23048
3-53-1-1	9.35885	2.1875
3-53-1-2	9.01907	2.09931
3-53-1-3	9.17628	2.05079
3-53-2-1	8.99398	2.30324
3-53-2-2	9.10185	1.83038
3-53-2-3	9.13867	2.33337
3-53-2-4	9.13569	2.06901
3-54-1-1	9.5696	1.77868
3-54-1-2	9.36285	2.14492
3-54-1-3	9.32011	2.3255
3-54-1-4	9.47247	2.27817
3-54-2-1	8.99616	2.31795
3-54-2-2	9.1252	2.04605
3-54-2-3	9.35069	2.28217
3-54-2-4	8.93989	1.734
3-55-1-1	9.25328	2.25855
3-55-1-2	9.30743	1.99388
3-55-1-3	8.94084	1.96267
3-55-1-4	9.30581	2.30636
3-55-2-1	9.57557	1.7788
3-55-2-2	9.05013	2.14134
3-55-2-3	8.83066	2.05203
3-55-2-4	8.82634	1.81526
3-56-1-1	8.94573	2.06094
3-56-1-2	8.9396	2.27767
3-56-1-3	9.2169	1.74354
3-56-1-4	9.51712	2.34168
3-56-2-1	9.29883	2.34463
3-56-2-2	9.17865	1.86471
3-56-2-3	9.48171	1.92158
3-56-2-4	9.31271	2.3911
3-57-1-1	9.16832	1.90414
3-57-1-2	9.08274	1.7299
3-57-1-3	9.30019	1.81024
3-57-1-4	9.12502	2.25812
3-57-2-1	9.19413	2.23114
3-57-2-2	9.44875	2.22244
3-57-2-3	9.32799	1.95532
3-57-2-4	9.16545	2.38098
3-58-1-1	8.89609	1.9109
3-58-1-2	9.19498	1.77438
3-58-1-3	9.59222	2.18185
3-58-1-4	9.39404	2.38223
3-58-2-1	9.12759	2.04166
3-58-2-2	9.26555	1.95502
3-58-2-3	9.50629	1.83832
3-60-1-1	9.593	2.218
3-60-1-2	9.36385	1.98213
3-60-1-3	9.33515	2.18304
3-60-1-4	9.04631	2.37404
3-60-2-1	9.17151	2.0019
3-60-2-2	9.09879	2.17561
3-60-2-3	9.24944	1.9095
3-60-2-4	9.41586	1.97229
3-63-1-1	9.12728	2.37776
3-63-1-2	8.97079	2.16444
3-63-1-4	8.95526	2.03467
3-63-2-1	9.08468	1.94898
3-63-2-3	9.36304	2.23128
3-63-2-4	9.41635	1.72091
3-64-1-1	9.05654	1.76422
3-64-1-2	8.86295	1.77477
3-64-1-3	9.59598	1.82038
3-64-1-4	9.131	2.04533
3-64-2-1	9.28619	2.16962
3-64-2-2	9.28639	1.75095
3-64-2-3	9.39757	2.28979
3-64-2-4	9.13813	1.97387
3-65-1-1	9.01198	2.30052
3-65-1-2	9.36985	1.73169
3-65-1-3	9.53895	2.04724
3-65-1-4	8.89005	1.97264
3-65-2-1	9.32276	1.84275
3-65-2-2	9.44563	2.27723
3-65-2-4	9.52024	2.38831
3-66-1-1	9.20777	2.2854
3-66-1-2	9.11828	2.29396
3-66-1-3	9.12397	1.96537
3-66-1-4	9.20135	2.00119
3-66-2-1	9.14872	2.29987
3-66-2-2	9.36898	2.37074
3-66-2-3	9.1454	1.89698
3-66-2-4	9.13279	1.95774
3-67-1-1	9.21921	2.02674
3-67-1-2	9.59291	1.90581
3-67-1-3	9.57729	2.0515
3-67-1-4	9.30234	2.15664
3-67-2-1	8.95389	1.71521
3-67-2-2	8.8138	2.35266
3-67-2-3	9.4849	1.97077
3-67-2-4	9.11045	2.20838
3-68-1-1	9.44983	2.05437
3-68-1-2	9.33257	2.02
3-68-1-3	8.93948	1.81912
3-68-1-4	9.31264	2.37154
3-68-2-1	9.23667	1.83046
3-68-2-2	9.44621	1.72111
3-68-2-3	9.05224	1.85847
3-68-2-4	9.36134	2.01937
3-69-1-1	9.44035	1.8499
3-69-1-2	8.92376	2.16129
3-69-1-3	9.07704	2.06518
3-69-1-4	9.21528	2.07619
3-69-2-1	9.39496	1.91635
3-69-2-2	8.8585	1.9692
3-69-2-3	9.07257	2.26846
3-69-2-4	9.39559	2.30388
3-70-1-1	8.88091	2.10608
3-70-1-2	9.23319	1.9923
3-70-1-3	9.37382	1.997
3-70-1-4	9.54674	1.7853
3-70-2-1	9.41696	2.27384
3-70-2-2	9.36995	1.77375
3-70-2-3	8.99184	2.16448
3-70-2-4	8.90336	1.93428
3-71-1-1	9.31286	2.38221
3-71-1-2	9.1927	1.73174
3-71-1-3	9.57887	2.06952
3-71-1-4	8.98727	1.98262
3-71-2-1	8.96615	1.71246
3-71-2-2	9.34282	1.71036
3-71-2-3	8.80131	2.19511
3-72-1-1	9.40896	2.10416
3-72-1-2	9.0658	2.02129
3-72-1-3	8.84449	2.11211
3-72-1-4	9.03736	2.35296
3-72-2-1	8.95597	1.83473
3-72-2-2	9.23546	2.21028
3-72-2-3	8.85643	1.77423
3-72-2-4	9.54125	2.23149
3-73-1-1	9.58733	2.29822
3-73-1-2	9.17772	1.88795
3-73-1-3	9.3882	2.20616
3-73-1-4	9.46954	1.93536
3-73-2-1	9.58168	1.92031
3-73-2-2	9.37201	1.7315
3-73-2-3	9.40521	2.29505
3-73-2-4	9.5442	1.90048
3-74-1-1	9.08738	2.34531
3-74-1-2	8.96111	1.71295
3-74-1-3	9.41872	2.33453
3-74-1-4	9.57183	2.24265
3-74-2-1	8.96402	1.93386
3-74-2-2	9.11476	2.204
3-74-2-3	9.47259	1.72683
3-74-2-4	9.35712	2.01099
3-75-1-1	9.50807	1.95518
3-75-1-2	8.822	1.81934
3-75-1-3	9.45431	2.07146
3-75-1-4	9.41899	1.85791
3-75-2-1	9.10104	2.23852
3-75-2-2	9.17638	2.35438
3-75-2-3	9.2686	1.86724
3-76-1-1	9.14099	2.14728
3-76-1-2	8.80478	1.8156
3-76-1-3	8.90173	1.7145
3-76-1-4	9.35183	2.01275
3-76-2-1	8.88243	2.23203
3-76-2-2	9.26871	2.1516
3-76-2-3	8.91595	2.25604
3-76-2-4	9.50488	2.07474
3-77-1-1	9.2494	2.2703
3-77-1-2	8.81544	1.90835
3-77-1-3	8.88433	2.09189
3-77-1-4	9.29852	1.99304
3-77-2-1	9.16278	2.26467
3-77-2-2	9.49394	2.32314
3-77-2-3	9.19349	2.33431
3-77-2-4	9.58783	1.73398
3-78-1-1	8.98606	2.01883
3-78-1-2	9.05478	2.35111
3-78-1-3	9.07029	1.86659
3-78-1-4	9.26411	1.87291
3-78-2-1	8.84696	1.85595
3-78-2-2	9.05163	2.14035
3-78-2-3	8.91731	2.22788
3-78-2-4	9.02234	2.26171
3-79-1-1	9.34045	1.97178
3-79-1-2	9.12606	2.10485
3-79-1-3	9.15534	1.84948
3-79-1-4	9.09164	1.81286
3-79-2-1	8.95815	2.17367
3-79-2-2	8.85372	2.39453
3-79-2-3	9.48583	1.87057
3-79-2-4	9.12619	1.76624
3-80-1-1	9.09689	2.19456
3-80-1-2	9.49971	2.16263
3-80-1-3	9.51354	2.26564
3-80-1-4	8.82358	2.12378
3-80-2-1	9.10773	2.06128
3-80-2-2	8.87389	1.84318
3-80-2-3	9.04884	1.78927
3-80-2-4	8.85368	1.82416
3-81-1-1	9.20196	2.34764
3-81-1-2	9.4028	2.09698
3-81-1-3	9.50898	2.09603
3-81-2-2	9.29253	2.11656
3-81-2-3	9.09183	2.37301
3-81-2-4	9.02399	1.74458
3-82-1-1	9.26231	2.25254
3-82-1-2	9.07949	2.13499
3-82-1-3	8.84538	2.07719
3-82-1-4	9.08148	2.26225
3-82-2-1	9.49532	2.02753
3-82-2-2	8.98388	1.94063
3-82-2-3	9.12022	1.79141
3-82-2-4	8.84898	1.84044
3-83-1-1	9.44696	2.07538
3-83-1-2	8.85701	1.71495
3-83-1-3	9.41929	1.71629
3-83-1-4	9.477	1.87682
3-83-2-1	9.38523	2.14624
3-83-2-2	9.21298	1.83505
3-83-2-3	9.37473	1.8382
3-83-2-4	9.393	2.30063
3-84-1-1	9.14551	2.11203
3-84-1-2	9.18948	2.04364
3-84-1-3	9.39566	2.34384
3-84-1-4	9.07715	1.92591
3-84-2-1	9.22743	2.07619
3-84-2-2	9.3402	2.20266
3-84-2-3	9.05559	1.77952
3-84-2-4	8.99737	1.91408
3-85-1-1	8.88665	2.01224
3-85-1-2	9.07953	2.16235
3-85-1-3	8.87197	1.86563
3-85-1-4	9.11413	1.98416
3-85-2-1	9.46466	1.91754
3-85-2-2	9.52327	2.07688
3-85-2-3	9.40185	1.85733
3-85-2-4	9.55043	1.84635
3-86-1-1	9.56457	2.22131
3-86-1-2	9.28257	2.12395
3-86-1-3	8.83937	1.74695
3-86-1-4	8.96549	1.86744
3-86-2-1	8.81908	2.14584
3-86-2-2	8.92216	1.73105
3-86-2-3	9.08306	2.39677
3-86-2-4	9.50975	1.87347
3-87-1-1	9.19492	2.11593
3-87-1-2	9.16481	2.08627
3-87-1-3	9.21275	1.96238
3-87-1-4	9.3051	1.72806
3-87-2-1	9.36445	1.87241
3-87-2-2	9.4217	2.13874
3-87-2-3	9.41222	1.90027
3-87-2-4	9.08541	2.29417
3-88-1-1	9.19297	2.37955
3-88-1-2	9.52777	2.25163
3-88-1-3	9.21189	1.72374
3-88-1-4	9.22439	2.13476
3-88-2-1	9.20649	1.98482
3-88-2-2	9.20737	2.16808
3-88-2-3	8.81393	1.72169
3-88-2-4	8.86015	1.80573
3-89-1-1	8.98804	1.74124
3-89-1-2	9.22473	2.13084
3-89-1-3	9.05571	2.32651
3-89-2-1	9.05429	2.04003
3-89-2-2	8.99538	1.7939
3-89-2-3	9.47284	2.16547
3-89-2-4	9.19836	2.38251
3-90-1-1	9.15858	1.86017
3-90-1-2	9.5076	1.77817
3-90-1-3	9.23787	1.79664
3-90-1-4	9.11804	2.29289
3-90-2-1	9.51273	1.83785
3-90-2-2	9.39243	2.04532
3-90-2-3	9.55789	1.73795
3-90-2-4	9.09982	2.22807
3-91-1-1	9.09325	2.02697
3-91-1-2	9.0902	1.71868
3-91-1-3	9.33069	1.9239
3-91-1-4	9.5354	1.96499
3-91-2-1	9.04208	2.3197
3-91-2-2	8.90051	2.11292
3-91-2-3	9.3241	1.96621
3-91-2-4	8.8355	2.23094
3-92-1-1	9.05247	2.14592
3-92-1-2	8.81595	2.26638
3-92-1-3	9.33955	2.00327
3-92-1-4	8.8291	2.28175
3-92-2-1	9.29402	1.74378
3-92-2-2	9.42579	2.18396
3-92-2-3	8.97274	2.3343
3-92-2-4	9.27561	2.02145
3-93-1-1	9.40623	1.98889
3-93-1-2	9.08171	2.12431
3-93-1-3	9.04114	2.21116
3-93-1-4	9.04433	1.78708
3-93-2-1	8.87793	2.279
3-93-2-2	9.16304	2.24082
3-93-2-3	8.84046	1.89743
3-93-2-4	9.49996	1.89277
3-94-1-1	9.28403	2.37071
3-94-1-2	9.42716	2.39976
3-94-1-3	9.18241	2.19761
3-94-1-4	8.86532	2.35847
3-94-2-1	9.05488	1.96391
3-94-2-2	8.99884	2.17453
3-94-2-3	9.05066	1.74283
3-94-2-4	9.40652	2.39803
3-95-1-1	9.06086	1.8413
3-95-1-2	9.44804	1.77336
3-95-1-3	8.82122	1.73836
3-95-1-4	9.5778	2.19196
3-95-2-1	9.10847	2.38787
3-95-2-2	8.89181	2.32139
3-95-2-3	9.26749	1.83678
3-96-1-1	8.88395	2.34377
3-96-1-2	9.53972	1.97534
3-96-1-3	9.05749	1.89886
3-96-1-4	9.04354	2.11956
3-96-2-1	9.40781	1.92042
3-96-2-2	9.17539	2.17393
3-96-2-3	8.85548	1.94889
3-96-2-4	9.22156	2.21295
3-97-1-1	9.26941	2.24293
3-97-1-2	9.57391	2.0972
3-97-1-3	9.10396	2.31796
3-97-1-4	9.2922	1.82562
3-97-2-1	9.23832	1.97784
3-97-2-2	9.37811	1.89611
3-97-2-3	9.04533	1.76234
3-97-2-4	9.53841	2.37082
3-98-1-1	9.01053	2.34495
3-98-1-2	8.99049	2.02611
3-98-1-3	8.85169	2.1278
3-98-1-4	9.36093	2.01124
3-98-2-1	9.22105	2.00387
3-98-2-2	9.4682	2.13726
3-98-2-3	9.0587	1.7211
3-98-2-4	9.38749	1.7767
3-99-1-1	9.05146	1.99332
3-99-1-2	9.46123	1.97493
3-99-1-3	9.09563	2.21785
3-99-1-4	9.12394	1.9608
3-99-2-1	8.80657	1.71982
3-99-2-3	8.89462	2.21487
3-99-2-4	8.99968	2.33239
4-10-1-1	9.36944	1.97284
4-101-1-1	9.09145	1.93417
4-101-1-2	9.59333	1.76495
4-101-1-3	10.2238	2.03439
4-101-1-4	9.25979	1.78413
4-10-1-2	9.31024	1.8993
4-101-2-1	9.44128	2.13448
4-101-2-2	9.40813	2.17275
4-101-2-3	9.20103	2.0452
4-101-2-4	9.37643	2.11668
4-10-1-3	9.51371	1.99427
4-10-1-4	9.10202	1.88001
4-10-2-1	9.305	1.88861
4-102-1-1	9.09421	2.0886
4-10-2-2	9.13846	1.97625
4-102-2-1	9.8414	2.22244
4-102-2-2	9.57829	2.20497
4-102-2-3	9.79846	2.34163
4-102-2-4	9.5571	2.1147
4-10-2-3	9.54671	1.94559
4-10-2-4	9.35963	1.94189
4-103-1-1	9.73681	2.52526
4-103-1-3	9.32169	1.98635
4-103-1-4	9.40303	2.13153
4-103-2-1	9.44998	2.19969
4-103-2-2	9.49464	2.08914
4-103-2-3	9.70847	2.12724
4-103-2-4	9.28382	1.99996
4-104-1-2	9.56198	2.19686
4-104-1-3	8.0032	2.34186
4-104-1-4	8.15959	2.38524
4-104-2-1	9.85123	2.20322
4-104-2-2	9.48716	2.01045
4-104-2-3	9.61341	2.36023
4-104-2-4	9.62907	2.14437
4-106-1-1	9.77222	2.23632
4-106-1-2	9.45209	2.05864
4-106-1-3	9.62898	2.20257
4-106-1-4	9.60187	2.38009
4-106-2-1	9.54676	1.939
4-106-2-2	9.34683	2.1614
4-106-2-3	9.6466	2.11823
4-106-2-4	9.17526	2.12581
4-107-1-1	9.55618	2.24222
4-107-1-2	9.68623	2.51168
4-107-1-3	9.8888	2.26206
4-107-2-1	9.5053	2.26624
4-107-2-3	9.46616	2.36282
4-108-1-1	8.19077	2.35512
4-108-1-2	9.66628	2.20817
4-108-1-3	9.52945	2.34574
4-108-1-4	9.68657	2.12996
4-108-2-1	8.08154	1.78194
4-108-2-2	9.80058	2.3228
4-108-2-3	8.19077	2.35512
4-108-2-4	9.63707	2.31952
4-109-1-1	9.80793	2.24412
4-109-1-2	9.69928	2.33887
4-109-1-3	9.75109	2.49728
4-109-1-4	9.32349	2.24716
4-109-2-1	9.76483	2.06995
4-109-2-2	9.52818	2.13548
4-109-2-3	8.019	2.32283
4-109-2-4	9.93979	2.59033
4-110-1-1	9.63048	2.12948
4-110-1-2	9.7245	2.28717
4-110-1-3	9.57067	1.94247
4-110-1-4	9.48106	1.95037
4-110-1-5	9.23748	2.14345
4-110-2-1	9.72094	2.17967
4-110-2-2	9.44128	2.09104
4-110-2-3	9.55262	2.42197
4-110-2-4	9.49583	2.17913
4-1-1-1	8.95695	1.9186
4-11-1-1	9.38304	1.95477
4-11-1-2	9.39502	1.94516
4-11-1-3	8.39082	1.73395
4-11-1-4	9.38062	1.9349
4-1-1-2	9.68309	2.22229
4-11-2-1	8.41631	1.87407
4-11-2-2	8.98956	1.90561
4-11-2-3	8.40825	1.9585
4-11-2-4	8.87691	1.86795
4-113-1-1	9.54299	1.97254
4-113-1-2	9.46832	1.85178
4-113-1-3	9.54406	2.04399
4-113-1-4	9.44732	1.98632
4-113-2-1	9.64178	2.0932
4-113-2-2	9.50791	2.06255
4-113-2-3	9.26473	1.98576
4-113-2-4	9.47293	2.13522
4-1-1-4	9.36878	2.18849
4-115-1-1	9.9753	2.0677
4-115-1-2	9.74724	2.05854
4-115-1-4	9.04389	2.01254
4-1-2-1	9.12704	1.88416
4-12-1-1	9.25221	1.8761
4-12-1-2	8.03529	1.77913
4-12-1-3	8.91629	2.01038
4-12-1-4	8.96238	1.89321
4-1-2-2	9.64147	2.16111
4-12-2-1	8.19519	1.85001
4-122-1-1	9.05733	1.89865
4-122-1-2	9.4868	1.96222
4-122-1-3	9.30374	1.94443
4-122-1-4	9.2762	1.86409
4-12-2-2	9.12723	1.95083
4-122-2-1	9.21907	1.87537
4-122-2-2	9.36957	1.90727
4-122-2-3	8.78783	1.84497
4-122-2-4	9.2622	1.88473
4-12-2-3	9.17484	1.86275
4-12-2-4	9.17747	1.95015
4-1-2-3	9.26437	2.10481
4-123-1-1	9.97956	2.47462
4-123-1-2	9.97306	2.03527
[truncated: 1,874 more rows]
