# Supplementary material for: Targeted Identification of Rice Grain-Associated Gene Allelic Variation Through Mutation Induction, Targeted Sequencing, and Whole Genome Sequencing Combined with a Mixed-Samples Strategy
Source: Rice (N Y). 2022 Nov 3;15:57. doi: 10.1186/s12284-022-00603-2 (PMC9633910; doi:10.1186/s12284-022-00603-2)
Supplement: Supplementary file 8 — Additional file 8: Table S5. Mutation mixed sample information screened by targeted sequencing. [file 12284_2022_603_MOESM8_ESM.xlsx]

## Sheet: mutation.result
Table S5. Mutation mixed sample information screened by targeted sequencing.
Number	Chr	Start	End	Ref	Alt(parent)	VAF(parent)	Alt(offspring)	VAF(offspring)
10-14	5	5366520	5366520	T	T	0	G	0.25
10-18	3	16734099	16734099	C	C	0	T	0.23
10-20	5	5366208	5366208	T	T	0	C	0.26
10-21	5	5366208	5366208	T	T	0	C	0.25
10-22	5	5366208	5366208	T	T	0	C	0.27
10-24	5	5366208	5366208	T	T	0	C	0.29
10-46	5	5366208	5366208	T	T	0	C	0.27
10-51	5	5366501	5366501	A	A	0	G	0.26
10-51	5	5366520	5366520	T	T	0	G	0.26
10-55	5	5366208	5366208	T	T	0	C	0.25
10-56	3	16730736	16730736	A	A	0	G	0.13
10-75	3	16732130	16732130	C	C	0	A	0.14
10-81	5	5366520	5366520	T	T	0	G	0.24
10-94	3	16731401	16731401	C	C	0	A	0.13
10-94	3	16734350	16734350	C	C	0	T	0.22
10-94	3	16735021	16735021	G	G	0	T	0.26
4-101	5	5366208	5366208	T	T	0	C	0.27
4-101	3	16732992	16732992	G	G	0	C	0.62
4-101	3	16730184	16730184	C	C	0	G	0.78
4-101	3	16730185	16730185	A	A	0	G	0.79
4-101	3	16730450	16730450	A	A	0	G	0.73
4-101	3	16730966	16730966	C	C	0	A	0.71
4-101	3	16730977	16730977	A	A	0	G	0.71
4-101	3	16730993	16730993	C	C	0	A	0.7
4-101	3	16731043	16731043	T	T	0	C	0.72
4-101	3	16731092	16731092	G	G	0	A	0.7
4-101	3	16731162	16731162	G	G	0	A	0.71
4-101	3	16731232	16731232	G	G	0	A	0.69
4-101	3	16731270	16731270	T	T	0	C	0.75
4-101	3	16732192	16732192	A	A	0	T	0.7
4-101	3	16732368	16732368	T	T	0	C	0.73
4-101	3	16732377	16732377	T	T	0	C	0.73
4-101	3	16732415	16732415	G	G	0	T	0.74
4-101	3	16732523	16732523	T	T	0	C	0.72
4-101	3	16732528	16732528	T	T	0	A	0.7
4-101	3	16732760	16732760	G	G	0	T	0.71
4-101	3	16732765	16732765	A	A	0	G	0.69
4-101	3	16732770	16732770	C	C	0	T	0.69
4-101	3	16732795	16732795	A	A	0	C	0.63
4-101	3	16732831	16732831	A	A	0	G	0.59
4-101	3	16732850	16732850	A	A	0	G	0.53
4-101	3	16732866	16732866	C	C	0	T	0.51
4-101	3	16732887	16732887	A	A	0	G	0.44
4-101	3	16732889	16732889	T	T	0	C	0.44
4-101	3	16732896	16732896	T	T	0	G	0.48
4-101	3	16732910	16732910	G	G	0	T	0.54
4-101	3	16732918	16732918	A	A	0	G	0.56
4-101	3	16732936	16732936	G	G	0	A	0.61
4-101	3	16732967	16732967	T	T	0	G	0.68
4-101	3	16732973	16732973	A	A	0	G	0.68
4-101	3	16734441	16734441	G	T	0.99	T	0.27
4-101	3	16733773	16733773	T	T	0	A	0.77
4-101	3	16733868	16733868	C	C	0	T	0.76
4-101	3	16733872	16733872	T	T	0	G	0.76
4-101	3	16734064	16734064	T	T	0	C	0.74
4-101	3	16734121	16734121	A	A	0	C	0.76
4-101	3	16734333	16734333	C	C	0	A	0.74
4-101	3	16734618	16734618	T	T	0	C	0.75
4-101	3	16734646	16734646	G	G	0	A	0.73
4-101	3	16734715	16734715	T	T	0	C	0.72
4-101	3	16734791	16734791	A	A	0	G	0.71
4-101	3	16734889	16734889	A	A	0	C	0.7
4-108	5	5366208	5366208	T	T	0	C	0.29
4-109	5	5366208	5366208	T	T	0	C	0.27
4-123	5	5366208	5366208	T	T	0	C	0.3
4-143	5	5366208	5366208	T	T	0	C	0.29
4-143	5	5366520	5366520	T	T	0	G	0.22
5-10	5	5366208	5366208	T	T	0	C	0.28
5-15	5	5366208	5366208	T	T	0	C	0.24
5-22	5	5366208	5366208	T	T	0	C	0.24
5-23	5	5366208	5366208	T	T	0	C	0.29
5-24	5	5366205	5366205	A	A	0	C	0.22
5-24	5	5366208	5366208	T	T	0	C	0.29
5-27	3	16734832	16734832	C	C	0	A	0.17
5-28	5	5366208	5366208	T	T	0	C	0.25
5-3	5	5366208	5366208	T	T	0	C	0.25
5-3	5	5366513	5366513	A	A	0	G	0.26
5-30	3	16729916	16729916	A	A	0	G	0.27
5-35	5	5365411	5365411	A	A	0	G	0.18
5-6	3	16734009	16734009	G	G	0	C	0.33
5-6	3	16730144	16730144	G	G	0	T	0.25
6-10	3	16732348	16732348	C	C	0	A	0.18
6-10	3	16734913	16734913	G	G	0	T	0.81
6-10	3	16734926	16734926	T	T	0	C	0.33
6-102	5	5366208	5366208	T	T	0	C	0.26
6-102	3	16729859	16729859	C	C	0	A	0.5
6-105	5	5366205	5366205	A	A	0	C	0.21
6-105	5	5366208	5366208	T	T	0	C	0.26
6-116	5	5365411	5365411	A	A	0	G	0.22
6-117	5	5366208	5366208	T	T	0	C	0.27
6-117	3	16729887	16729887	C	C	0	A	0.6
6-126	3	16734083	16734083	G	G	0	T	0.21
6-14	3	16729881	16729881	C	C	0	T	0.16
6-14	3	16729892	16729892	G	G	0	T	0.15
6-15	3	16734926	16734926	T	T	0	C	0.13
6-19	3	16729887	16729887	C	C	0	A	0.35
6-19	3	16734913	16734913	G	G	0	T	0.32
6-19	3	16734926	16734926	T	T	0	C	0.2
6-20	3	16729907	16729907	G	G	0	A	0.18
6-20	3	16734913	16734913	G	G	0	T	0.21
6-20	3	16734926	16734926	T	T	0	C	0.13
6-23	3	16729818	16729818	C	C	0	A	0.13
6-23	3	16731920	16731920	C	C	0	A	0.21
6-23	3	16734926	16734926	T	T	0	C	0.17
6-39	3	16729901	16729901	G	G	0	T	0.24
6-42	3	16734913	16734913	G	G	0	T	0.42
6-42	3	16734926	16734926	T	T	0	C	0.29
6-44	3	16729753	16729753	A	A	0	T	0.29
6-44	3	16729768	16729768	G	G	0	T	0.15
6-44	3	16729861	16729861	G	G	0	T	0.3
6-44	3	16734913	16734913	G	G	0	T	0.24
6-44	3	16734926	16734926	T	T	0	C	0.39
6-47	3	16729901	16729901	G	G	0	A	0.14
6-8	3	16734913	16734913	G	G	0	T	0.83
6-8	3	16734926	16734926	T	T	0	C	0.26
6-91	5	5366513	5366513	A	A	0	G	0.26
6-91	5	5366520	5366520	T	T	0	G	0.27
7-100	5	5366208	5366208	T	T	0	C	0.28
7-109	5	5366208	5366208	T	T	0	C	0.27
7-112	3	16735064	16735064	G	G	0	C	0.21
7-120	5	5366208	5366208	T	T	0	C	0.28
7-126	5	5366208	5366208	T	T	0	C	0.27
7-137	5	5366208	5366208	T	T	0	C	0.29
7-26	3	16734926	16734926	T	T	0	C	0.67
7-32	3	16734913	16734913	G	G	0	T	0.29
7-32	3	16734926	16734926	T	T	0	C	0.3
7-38	3	16730246	16730246	G	G	0	A	0.25
7-38	3	16734913	16734913	G	G	0	T	0.49
7-38	3	16734926	16734926	T	T	0	C	0.28
7-41	3	16729815	16729815	C	C	0	T	0.25
7-41	3	16730683	16730683	C	C	0	A	0.15
7-78	3	16729863	16729863	G	G	0	A	0.4
7-78	3	16729903	16729903	C	C	0	A	0.43
7-82	5	5365520	5365520	T	T	0	C	0.61
7-82	5	5365892	5365892	G	G	0	A	0.64
7-82	5	5366479	5366479	C	C	0	G	0.67
7-82	5	5366703	5366703	A	A	0	G	0.61
8-1	5	5366208	5366208	T	T	0	C	0.27
8-120	5	5366208	5366208	T	T	0	C	0.25
8-129	5	5366208	5366208	T	T	0	C	0.36
8-129	5	5366520	5366520	T	T	0	G	0.24
8-24	5	5366208	5366208	T	T	0	C	0.27
8-46	3	16730617	16730617	C	C	0	T	0.18
8-49	5	5366208	5366208	T	T	0	C	0.25
8-52-2	5	5366520	5366520	T	T	0	G	0.25
8-54	5	5366208	5366208	T	T	0	C	0.27
8-58	5	5366208	5366208	T	T	0	C	0.23
8-64	5	5366208	5366208	T	T	0	C	0.26
8-71	3	16731242	16731242	G	G	0	T	0.15
8-71	3	16731280	16731280	G	G	0	T	0.16
8-71	3	16731876	16731876	G	G	0	T	0.14
8-72	5	5366205	5366205	A	A	0	C	0.22
8-76	3	16731703	16731703	G	G	0	A	0.15
8-76	3	16732046	16732046	C	C	0	A	0.16
8-76	3	16734058	16734058	C	C	0	T	0.13
8-94	5	5366208	5366208	T	T	0	C	0.25
8-98	3	16729916	16729916	A	A	0	G	0.29
9-100	5	5366208	5366208	T	T	0	C	0.27
9-112	5	5366208	5366208	T	T	0	C	0.25
9-123	5	5365256	5365256	G	G	0	A	0.37
9-138	5	5365520	5365520	T	T	0	C	0.4
9-138	5	5365892	5365892	G	G	0	A	0.46
9-138	5	5366499	5366499	C	C	0	G	0.53
9-138	5	5366703	5366703	A	A	0	G	0.49
9-32	3	16729946	16729946	A	A	0	G	0.17
9-5	5	5366208	5366208	T	T	0	C	0.28
9-5	5	5366513	5366513	A	A	0	G	0.28
9-5	3	16729806	16729806	C	C	0	A	0.17
9-5	3	16729886	16729886	C	C	0	A	0.23
9-5	3	16731283	16731283	C	C	0	A	0.14
9-76	5	5366208	5366208	T	T	0	C	0.28
9-78	3	16729992	16729992	G	G	0	C	0.14
9-78	3	16734064	16734064	T	T	0	C	0.14
9-78	3	16734121	16734121	A	A	0	C	0.13
9-8	5	5366205	5366205	A	A	0	C	0.27
9-8	5	5366208	5366208	T	T	0	C	0.25
9-9	5	5366208	5366208	T	T	0	C	0.29

## Sheet: 表头说明
Sample：样本名称;
Chr：染色体名称;
Start：SNP起始位置;
End：SNP终止位置;
Ref：该位点参考基因组碱基型;
Alt(parent)：亲本该位点基因型;
Vaf(parent)：亲本该位点突变频率;
Alt(offspring)：子代该位点基因型;
Vaf(offspring)：子代该位点突变频率。
