# Supplementary material for: Targeted Identification of Rice Grain-Associated Gene Allelic Variation Through Mutation Induction, Targeted Sequencing, and Whole Genome Sequencing Combined with a Mixed-Samples Strategy
Source: Rice (N Y). 2022 Nov 3;15:57. doi: 10.1186/s12284-022-00603-2 (PMC9633910; doi:10.1186/s12284-022-00603-2)
Supplement: Supplementary file 9 — Additional file 9: Table S6. Mutation site information obtained by targeted sequencing. [file 12284_2022_603_MOESM9_ESM.xls]

## Sheet: Sheet1
Table S6. Mutation site information obtained by targeted sequencing.
Chr	Start	End	Ref	Mut	Structure type	Structure gene	Function type	Function gene
5	5363931	5363931	T	A	intergenic	Os05g0187100(dist=22783),Os05g0187500(dist=1191)	-	-
5	5363934	5363934	T	A	intergenic	Os05g0187100(dist=22786),Os05g0187500(dist=1188)	-	-
5	5363942	5363942	G	A	intergenic	Os05g0187100(dist=22794),Os05g0187500(dist=1180)	-	-
5	5364785	5364785	G	A	upstream	Os05g0187500(dist=337)	-	-
5	5365256	5365256	G	A	exonic	Os05g0187500	synonymous SNV	Os05g0187500:Os05t0187500-01:exon1:c.G135A:p.A45A,
5	5365411	5365411	A	G	exonic	Os05g0187500	nonsynonymous SNV	Os05g0187500:Os05t0187500-01:exon1:c.A290G:p.D97G,
5	5365520	5365520	T	C	exonic	Os05g0187500	synonymous SNV	Os05g0187500:Os05t0187500-01:exon1:c.T399C:p.L133L,
5	5365892	5365892	G	A	intronic	Os05g0187500	-	-
5	5366205	5366205	A	C	exonic	Os05g0187500	nonsynonymous SNV	Os05g0187500:Os05t0187500-01:exon3:c.A917C:p.Y306S,
5	5366208	5366208	T	C	exonic	Os05g0187500	nonsynonymous SNV	Os05g0187500:Os05t0187500-01:exon3:c.T920C:p.L307P,
5	5366479	5366479	C	G	exonic	Os05g0187500	nonsynonymous SNV	Os05g0187500:Os05t0187500-01:exon3:c.C1211G:p.A405G,
5	5366501	5366501	A	G	exonic	Os05g0187500	nonsynonymous SNV	Os05g0187500:Os05t0187500-01:exon3:c.A1225G:p.K397E,
5	5366520	5366520	T	G	exonic	Os05g0187500	nonsynonymous SNV	Os05g0187500:Os05t0187500-01:exon3:c.T1232G:p.V411G,
5	5366703	5366703	A	G	downstream	Os05g0187500(dist=2)	-	-
3	16729373	16729373	A	C	downstream	Os03g0407400(dist=128)	-	-
3	16729442	16729442	G	G	downstream	Os03g0407400(dist=59)	-	-
3	16729492	16729492	A	G	downstream	Os03g0407400(dist=9)	-	-
3	16729753	16729753	A	T	exonic	Os03g0407400	nonsynonymous SNV	Os03g0407400:Os03t0407400-01:exon5:c.T661A:p.C221S,
3	16729768	16729768	G	G	exonic	Os03g0407400	synonymous SNV	Os03g0407400:Os03t0407400-01:exon5:c.C646C:p.P216P,
3	16729806	16729806	C	C	exonic	Os03g0407400	synonymous SNV	Os03g0407400:Os03t0407400-01:exon5:c.G608G:p.C203C,
3	16729815	16729815	C	T	exonic	Os03g0407400	nonsynonymous SNV	Os03g0407400:Os03t0407400-01:exon5:c.G599A:p.R200H,
3	16729818	16729818	C	C	exonic	Os03g0407400	synonymous SNV	Os03g0407400:Os03t0407400-01:exon5:c.G596G:p.C199C,
3	16729821	16729821	G	G	exonic	Os03g0407400	synonymous SNV	Os03g0407400:Os03t0407400-01:exon5:c.C593C:p.S198S,
3	16729823	16729823	G	G	exonic	Os03g0407400	synonymous SNV	Os03g0407400:Os03t0407400-01:exon5:c.C591C:p.C197C,
3	16729852	16729852	C	C	exonic	Os03g0407400	synonymous SNV	Os03g0407400:Os03t0407400-01:exon5:c.G562G:p.A188A,
3	16729854	16729854	C	C	exonic	Os03g0407400	synonymous SNV	Os03g0407400:Os03t0407400-01:exon5:c.G560G:p.C187C,
3	16729859	16729859	C	A	exonic	Os03g0407400	synonymous SNV	Os03g0407400:Os03t0407400-01:exon5:c.G555T:p.P185P,
3	16729861	16729861	G	T	exonic	Os03g0407400	nonsynonymous SNV	Os03g0407400:Os03t0407400-01:exon5:c.C553A:p.P185T,
3	16729863	16729863	G	A	exonic	Os03g0407400	nonsynonymous SNV	Os03g0407400:Os03t0407400-01:exon5:c.C551T:p.S184F,
3	16729886	16729886	C	A	exonic	Os03g0407400	nonsynonymous SNV	Os03g0407400:Os03t0407400-01:exon5:c.G548T:p.C190F,
3	16729872	16729872	C	C	exonic	Os03g0407400	synonymous SNV	Os03g0407400:Os03t0407400-01:exon5:c.G542G:p.C181C,
3	16729878	16729878	G	G	exonic	Os03g0407400	synonymous SNV	Os03g0407400:Os03t0407400-01:exon5:c.C536C:p.A179A,
3	16729881	16729881	C	C	exonic	Os03g0407400	synonymous SNV	Os03g0407400:Os03t0407400-01:exon5:c.G533G:p.C178C,
3	16729887	16729887	C	A	exonic	Os03g0407400	nonsynonymous SNV	Os03g0407400:Os03t0407400-01:exon5:c.G527T:p.R176L,
3	16729892	16729892	G	G	exonic	Os03g0407400	synonymous SNV	Os03g0407400:Os03t0407400-01:exon5:c.C522C:p.G174G,
3	16729900	16729900	C	C	exonic	Os03g0407400	synonymous SNV	Os03g0407400:Os03t0407400-01:exon5:c.G514G:p.G172G,
3	16729901	16729901	G	T	exonic	Os03g0407400	synonymous SNV	Os03g0407400:Os03t0407400-01:exon5:c.C513A:p.G171G,
3	16729903	16729903	C	A	exonic	Os03g0407400	nonsynonymous SNV	Os03g0407400:Os03t0407400-01:exon5:c.G511T:p.G167C,
3	16729907	16729907	G	G	exonic	Os03g0407400	synonymous SNV	Os03g0407400:Os03t0407400-01:exon5:c.C507C:p.C169C,
3	16731920	16731920	C	A	exonic	Os03g0407400	nonsynonymous SNV	Os03g0407400:Os03t0407400-01:exon5:c.G506T:p.C173F,
3	16729916	16729916	A	G	exonic	Os03g0407400	synonymous SNV	Os03g0407400:Os03t0407400-01:exon5:c.T498C:p.R166R,
3	16729923	16729923	C	C	exonic	Os03g0407400	synonymous SNV	Os03g0407400:Os03t0407400-01:exon5:c.G491G:p.C164C,
3	16729946	16729946	A	A	exonic	Os03g0407400	synonymous SNV	Os03g0407400:Os03t0407400-01:exon5:c.T468T:p.C156C,
3	16732992	16732992	G	C	exonic	Os03g0407400	nonsynonymous SNV	Os03g0407400:Os03t0407400-01:exon5:c.C422G:p.S141C,
3	16734009	16734009	G	C	exonic	Os03g0407400	nonsynonymous SNV	Os03g0407400:Os03t0407400-01:exon5:c.C405G:p.C135W,
3	16730081	16730081	G	G	exonic	Os03g0407400	synonymous SNV	Os03g0407400:Os03t0407400-01:exon5:c.C333C:p.S111S,
3	16730144	16730144	G	T	exonic	Os03g0407400	synonymous SNV	Os03g0407400:Os03t0407400-01:exon5:c.C270A:p.R90R,
3	16730184	16730184	C	G	intronic	Os03g0407400	-	-
3	16730185	16730185	A	G	intronic	Os03g0407400	-	-
3	16730246	16730246	G	A	intronic	Os03g0407400	-	-
3	16730429	16730429	C	C	intronic	Os03g0407400	-	-
3	16730437	16730437	C	C	intronic	Os03g0407400	-	-
3	16730450	16730450	A	G	intronic	Os03g0407400	-	-
3	16730600	16730600	C	C	intronic	Os03g0407400	-	-
3	16730617	16730617	C	C	intronic	Os03g0407400	-	-
3	16730677	16730677	G	G	intronic	Os03g0407400	-	-
3	16730683	16730683	C	C	intronic	Os03g0407400	-	-
3	16730736	16730736	A	A	intronic	Os03g0407400	-	-
3	16730966	16730966	C	A	intronic	Os03g0407400	-	-
3	16730977	16730977	A	G	intronic	Os03g0407400	-	-
3	16730993	16730993	C	A	intronic	Os03g0407400	-	-
3	16731043	16731043	T	C	intronic	Os03g0407400	-	-
3	16731092	16731092	G	A	intronic	Os03g0407400	-	-
3	16731114	16731114	G	G	intronic	Os03g0407400	-	-
3	16731141	16731141	G	C	intronic	Os03g0407400	-	-
3	16731162	16731162	G	A	intronic	Os03g0407400	-	-
3	16731218	16731218	G	G	intronic	Os03g0407400	-	-
3	16731219	16731219	G	G	intronic	Os03g0407400	-	-
3	16731232	16731232	G	A	intronic	Os03g0407400	-	-
3	16731242	16731242	G	G	intronic	Os03g0407400	-	-
3	16731270	16731270	T	C	intronic	Os03g0407400	-	-
3	16731280	16731280	G	G	intronic	Os03g0407400	-	-
3	16731283	16731283	C	C	intronic	Os03g0407400	-	-
3	16731366	16731366	G	G	intronic	Os03g0407400	-	-
3	16731401	16731401	C	C	intronic	Os03g0407400	-	-
3	16731423	16731423	G	G	intronic	Os03g0407400	-	-
3	16731513	16731513	T	C	intronic	Os03g0407400	-	-
3	16731703	16731703	G	G	intronic	Os03g0407400	-	-
3	16731867	16731867	G	G	exonic	Os03g0407400	synonymous SNV	Os03g0407400:Os03t0407400-01:exon4:c.C218C:p.S73S,
3	16731876	16731876	G	G	intronic	Os03g0407400	-	-
3	16731916	16731916	G	G	intronic	Os03g0407400	-	-
3	16732001	16732001	C	C	intronic	Os03g0407400	-	-
3	16732046	16732046	C	C	intronic	Os03g0407400	-	-
3	16732118	16732118	G	G	intronic	Os03g0407400	-	-
3	16732130	16732130	C	C	intronic	Os03g0407400	-	-
3	16732192	16732192	A	T	intronic	Os03g0407400	-	-
3	16732299	16732299	C	C	intronic	Os03g0407400	-	-
3	16732348	16732348	C	C	intronic	Os03g0407400	-	-
3	16732352	16732352	C	C	intronic	Os03g0407400	-	-
3	16732368	16732368	T	C	intronic	Os03g0407400	-	-
3	16732377	16732377	T	C	intronic	Os03g0407400	-	-
3	16732415	16732415	G	T	intronic	Os03g0407400	-	-
3	16732523	16732523	T	C	intronic	Os03g0407400	-	-
3	16732528	16732528	T	A	intronic	Os03g0407400	-	-
3	16732648	16732648	G	G	intronic	Os03g0407400	-	-
3	16732760	16732760	G	T	intronic	Os03g0407400	-	-
3	16732765	16732765	A	G	intronic	Os03g0407400	-	-
3	16732770	16732770	C	T	intronic	Os03g0407400	-	-
3	16732795	16732795	A	C	intronic	Os03g0407400	-	-
3	16732831	16732831	A	G	intronic	Os03g0407400	-	-
3	16732844	16732844	C	C	intronic	Os03g0407400	-	-
3	16732850	16732850	A	G	intronic	Os03g0407400	-	-
3	16732866	16732866	C	T	intronic	Os03g0407400	-	-
3	16732887	16732887	A	G	intronic	Os03g0407400	-	-
3	16732889	16732889	T	C	intronic	Os03g0407400	-	-
3	16732896	16732896	T	G	intronic	Os03g0407400	-	-
3	16732910	16732910	G	T	intronic	Os03g0407400	-	-
3	16732914	16732914	T	C	intronic	Os03g0407400	-	-
3	16732918	16732918	A	G	intronic	Os03g0407400	-	-
3	16732936	16732936	G	A	intronic	Os03g0407400	-	-
3	16732967	16732967	T	G	intronic	Os03g0407400	-	-
3	16732973	16732973	A	G	intronic	Os03g0407400	-	-
3	16733024	16733024	G	G	intronic	Os03g0407400	-	-
3	16734441	16734441	G	T	exonic	Os03g0407400	stopgain	Os03g0407400:Os03t0407400-01:exon2:c.C165A:p.C55X,
3	16733548	16733548	G	G	intronic	Os03g0407400	-	-
3	16733742	16733742	G	G	intronic	Os03g0407400	-	-
3	16733773	16733773	T	A	intronic	Os03g0407400	-	-
3	16733868	16733868	C	T	intronic	Os03g0407400	-	-
3	16733872	16733872	T	G	intronic	Os03g0407400	-	-
3	16734058	16734058	C	C	intronic	Os03g0407400	-	-
3	16734064	16734064	T	C	intronic	Os03g0407400	-	-
3	16734083	16734083	G	T	intronic	Os03g0407400	-	-
3	16734099	16734099	C	T	intronic	Os03g0407400	-	-
3	16734121	16734121	A	C	intronic	Os03g0407400	-	-
3	16734169	16734169	C	C	intronic	Os03g0407400	-	-
3	16734333	16734333	C	A	intronic	Os03g0407400	-	-
3	16734350	16734350	C	T	intronic	Os03g0407400	-	-
3	16734618	16734618	T	C	intronic	Os03g0407400	-	-
3	16734646	16734646	G	A	intronic	Os03g0407400	-	-
3	16734715	16734715	T	C	intronic	Os03g0407400	-	-
3	16734765	16734765	G	G	intronic	Os03g0407400	-	-
3	16734791	16734791	A	G	intronic	Os03g0407400	-	-
3	16734832	16734832	C	C	intronic	Os03g0407400	-	-
3	16734889	16734889	A	C	intronic	Os03g0407400	-	-
3	16734906	16734906	C	C	intronic	Os03g0407400	-	-
3	16734913	16734913	G	T	intronic	Os03g0407400	-	-
3	16734926	16734926	T	C	intronic	Os03g0407400	-	-
3	16735021	16735021	G	T	exonic	Os03g0407400	stopgain	Os03g0407400:Os03t0407400-01:exon1:c.C57A:p.C19X,
3	16735064	16735064	G	C	exonic	Os03g0407400	nonsynonymous SNV	Os03g0407400:Os03t0407400-01:exon1:c.C14G:p.A5G,
3	16735121	16735121	C	C	upstream	Os03g0407400(dist=12)	-	-
