# Supplementary material for: Targeted Identification of Rice Grain-Associated Gene Allelic Variation Through Mutation Induction, Targeted Sequencing, and Whole Genome Sequencing Combined with a Mixed-Samples Strategy
Source: Rice (N Y). 2022 Nov 3;15:57. doi: 10.1186/s12284-022-00603-2 (PMC9633910; doi:10.1186/s12284-022-00603-2)
Supplement: Supplementary file 10 — Additional file 10: Table S7. Mutation site information screened by whole genome sequencing. [file 12284_2022_603_MOESM10_ESM.xls]

## Sheet: Sheet1
Table S7. Mutation site information screened by whole genome sequencing.
Chr	Start	End	Ref	Alt	Variation type	Structure type	Structure gene	Function type	Function gene
1	97089	97124	GAGGCTGGTGCTCGCGGTGTTAGCCGCGAGATCGTG	-	Deletion	intergenic	Os01g0102000(dist=5624),Os01g0102300(dist=37176)	-	-
1	190534	190562	GGGCGAAGCAGCCGAACTCCAGGGGAGGA	-	Deletion	UTR5	Os01g0103600(Os01t0103600-01:c.-303_-331delTCCTCCCCTGGAGTTCGGCTGCTTCGCCC)	-	-
1	195167	195173	TGAATTG	-	Deletion	UTR3	Os01g0103700(Os01t0103700-01:c.*1663_*1669delTGAATTG)	-	-
1	201854	201857	AAAG	-	Deletion	upstream	Os01g0103900(dist=87)	-	-
1	201919	201928	TGGCTTGGCT	-	Deletion	upstream	Os01g0103900(dist=16)	-	-
1	217000	217011	GCAGCAGCAGCA	-	Deletion	exonic	Os01g0104200	nonframeshift deletion	Os01g0104200:Os01t0104200-00:exon2:c.675_686del:p.225_229del,
1	217300	217311	GGGCCATCAGCT	-	Deletion	exonic	Os01g0104200	nonframeshift deletion	Os01g0104200:Os01t0104200-00:exon2:c.975_986del:p.325_329del,
1	227146	227148	TAA	-	Deletion	UTR5	Os01g0104400(Os01t0104400-01:c.-36_-34del-,Os01t0104400-02:c.-36_-34del-)	-	-
1	227270	227302	CCTACGGCCACGACTCAGCCCCTCCGCCGGGTC	-	Deletion	exonic	Os01g0104400	nonframeshift deletion	Os01g0104400:Os01t0104400-02:exon1:c.89_121del:p.30_41del,Os01g0104400:Os01t0104400-01:exon1:c.89_121del:p.30_41del,Os01g0104400:Os01t0104400-03:exon1:c.89_121del:p.30_41del,
1	227649	227681	CCCTACTTGTTCAATTTCGCGCGCGATTCATCC	-	Deletion	intronic	Os01g0104400	-	-
1	228190	228213	TGTCTAGAAAATATTGCGAGACTC	-	Deletion	intronic	Os01g0104400	-	-
1	229361	229384	GTGGAGCGGGGTAACCACCTGACC	-	Deletion	downstream	Os01g0104400(dist=60)	-	-
1	229954	229958	GCTGG	-	Deletion	downstream	Os01g0104400(dist=653)	-	-
1	231510	231512	TTA	-	Deletion	intergenic	Os01g0104400(dist=2209),Os01g0104500(dist=10168)	-	-
1	237115	237124	GCGAGCGGCA	-	Deletion	intergenic	Os01g0104400(dist=7814),Os01g0104500(dist=4556)	-	-
1	240035	240037	TAC	-	Deletion	intergenic	Os01g0104400(dist=10734),Os01g0104500(dist=1643)	-	-
1	243123	243133	TGTGAGATCGA	-	Deletion	UTR3	Os01g0104500(Os01t0104500-01:c.*149_*159delTGTGAGATCGA)	-	-
1	256272	256291	AATAAGAAAGGAAGGCAGCA	-	Deletion	intronic	Os01g0104600	-	-
1	257551	257551	T	-	Deletion	upstream	Os01g0104600(dist=679)	-	-
1	260002	260002	A	-	Deletion	intergenic	Os01g0104600(dist=3130),Os01g0104800(dist=1528)	-	-
1	267039	267040	AT	-	Deletion	intronic	Os01g0104800	-	-
1	270911	270916	GGGCGG	-	Deletion	exonic	Os01g0104900	nonframeshift deletion	Os01g0104900:Os01t0104900-02:exon2:c.394_399del:p.132_133del,Os01g0104900:Os01t0104900-01:exon2:c.847_852del:p.283_284del,
1	271075	271086	TGAGGAGGAGGC	-	Deletion	exonic	Os01g0104900	nonframeshift deletion	Os01g0104900:Os01t0104900-02:exon2:c.224_235del:p.75_79del,Os01g0104900:Os01t0104900-01:exon2:c.677_688del:p.226_230del,
1	271103	271108	GGTGTG	-	Deletion	exonic	Os01g0104900	nonframeshift deletion	Os01g0104900:Os01t0104900-02:exon2:c.202_207del:p.68_69del,Os01g0104900:Os01t0104900-01:exon2:c.655_660del:p.219_220del,
1	271209	271223	AGGTCCAGGTCGGCT	-	Deletion	exonic	Os01g0104900	nonframeshift deletion	Os01g0104900:Os01t0104900-02:exon2:c.87_101del:p.29_34del,Os01g0104900:Os01t0104900-01:exon2:c.540_554del:p.180_185del,
1	272331	272332	TA	-	Deletion	intronic	Os01g0104900	-	-
1	275327	275363	TCCCTCTATCCAAAAAAAGGCAAACCATAAGTTTACG	-	Deletion	upstream	Os01g0104900(dist=243)	-	-
1	289614	289625	AAATAAATTCAG	-	Deletion	intronic	Os01g0105300,Os01g0105400	-	-
1	309150	309162	AAGCGCTAACTAA	-	Deletion	upstream;downstream	Os01g0105800(dist=308);Os01g0105900(dist=358)	-	-
1	333069	333080	TGCCATCCGCAC	-	Deletion	exonic	Os01g0106600	nonframeshift deletion	Os01g0106600:Os01t0106600-01:exon1:c.557_568del:p.186_190del,
1	362758	362758	T	-	Deletion	intronic	Os01g0106700	-	-
1	371625	371660	TTGGCTACAATATGAGCAACCCCAAAATACTTCAGG	-	Deletion	upstream;downstream	Os01g0106800(dist=171);Os01g0106700,Os01g0106750(dist=427)	-	-
1	374896	374897	AG	-	Deletion	UTR3	Os01g0106900(Os01t0106900-01:c.*87_*86delCT,Os01t0106900-02:c.*87_*86delCT)	-	-
1	401953	401974	ATCGATTTTAAATGAACCGACA	-	Deletion	intergenic	Os01g0107400(dist=9375),Os01g0107700(dist=10651)	-	-
1	432110	432111	GG	-	Deletion	downstream	Os01g0108000(dist=893)	-	-
1	478420	478439	CTAGCTCCATCCATTTTATT	-	Deletion	UTR5	Os01g0108600(Os01t0108600-01:c.-133_-114del-)	-	-
1	594415	594419	ACTCC	-	Deletion	downstream	Os01g0111200(dist=701)	-	-
1	617556	617564	AACCGCACG	-	Deletion	intergenic	Os01g0111600(dist=1925),Os01g0111700(dist=3008)	-	-
1	776995	776995	A	-	Deletion	intronic	Os01g0114402	-	-
1	856629	856629	A	-	Deletion	intergenic	Os01g0115725(dist=2059),Os01g0115750(dist=1268)	-	-
1	905956	905957	AA	-	Deletion	intergenic	Os01g0116000(dist=31139),Os01g0116200(dist=5778)	-	-
1	913059	913059	C	-	Deletion	UTR3	Os01g0116250(Os01t0116250-00:c.*757delC)	-	-
1	914330	914349	CGTCTTAGCCATTAACGCAT	-	Deletion	upstream;downstream	Os01g0116200(dist=84);Os01g0116250(dist=84)	-	-
1	960899	960900	AC	-	Deletion	upstream;downstream	Os01g0117000,Os01g0117100(dist=435);Os01g0117025,Os01g0117050(dist=435)	-	-
1	1061838	1061850	ATATACTAACAGT	-	Deletion	intergenic	Os01g0118400(dist=1986),Os01g0118600(dist=4828)	-	-
1	1149714	1149714	A	-	Deletion	intronic	Os01g0120300	-	-
1	1245794	1245817	CATCGCCGTCGTTACGACCCGGCC	-	Deletion	intergenic	Os01g0121950(dist=3403),Os01g0122000(dist=4064)	-	-
1	1252700	1252700	T	-	Deletion	intergenic	Os01g0122000(dist=1279),Os01g0122200(dist=1328)	-	-
1	1464335	1464335	G	-	Deletion	intergenic	Os01g0126600(dist=13862),Os01g0126900(dist=22065)	-	-
1	1543303	1543342	TCACCGGGTGAGTCTCTTCGCCCTCAGTGCCAAATGTAGC	-	Deletion	intergenic	Os01g0127900(dist=3702),Os01g0128000(dist=5899)	-	-
1	1551260	1551299	ATATATATATATATATATATATATATATATATATATATAT	-	Deletion	upstream	Os01g0128000(dist=249)	-	-
1	1714564	1714570	AAAAAAG	-	Deletion	intergenic	Os01g0130900(dist=1617),Os01g0131250(dist=19297)	-	-
1	1769466	1769500	CGGGGCTGACGCGGGCGGCGACGGACCGGCGACGA	-	Deletion	intronic	Os01g0132050	-	-
1	1927750	1927762	TTGAGCGACCTTC	-	Deletion	upstream	Os01g0135600(dist=405)	-	-
1	1976177	1976177	T	-	Deletion	upstream	Os01g0136700(dist=712)	-	-
1	1992554	1992560	TTTTTCT	-	Deletion	ncRNA_exonic	Os01g0137150	-	-
1	2087691	2087693	AAG	-	Deletion	upstream	Os01g0139200(dist=488)	-	-
1	2123999	2123999	T	-	Deletion	intergenic	Os01g0140100(dist=1679),Os01g0140400(dist=7014)	-	-
1	2130254	2130256	TCG	-	Deletion	upstream	Os01g0140400(dist=757)	-	-
1	2155332	2155364	CTTCTTCTTCTTCTTCTTCTTCTTCTTCTTCTT	-	Deletion	downstream	Os01g0140700(dist=53)	-	-
1	2178027	2178055	TTCATTTTGTAGATCGATATCCTCAAAAA	-	Deletion	intergenic	Os01g0140700(dist=22748),Os01g0141000(dist=24223)	-	-
1	2229274	2229282	CGCCGCCGC	-	Deletion	exonic	Os01g0141300,Os01g0141450	nonframeshift deletion	Os01g0141450:Os01t0141450-00:exon6:c.125_133del:p.42_45del,Os01g0141300:Os01t0141300-00:exon1:c.245_253del:p.82_85del,
1	2230212	2230221	CGTAATTTGC	-	Deletion	upstream;downstream	Os01g0141300(dist=686);Os01g0141450(dist=686)	-	-
1	2239381	2239389	CCCACACAT	-	Deletion	intergenic	Os01g0141300(dist=9855),Os01g0141600(dist=6343)	-	-
1	2239455	2239458	TTAA	-	Deletion	intergenic	Os01g0141300(dist=9929),Os01g0141600(dist=6274)	-	-
1	2239609	2239612	ATGA	-	Deletion	intergenic	Os01g0141300(dist=10083),Os01g0141600(dist=6120)	-	-
1	2239924	2239924	G	-	Deletion	intergenic	Os01g0141300(dist=10398),Os01g0141600(dist=5808)	-	-
1	2240375	2240378	TTGT	-	Deletion	intergenic	Os01g0141300(dist=10849),Os01g0141600(dist=5354)	-	-
1	2240658	2240665	GTATCAAT	-	Deletion	intergenic	Os01g0141300(dist=11132),Os01g0141600(dist=5067)	-	-
1	2241684	2241684	C	-	Deletion	intergenic	Os01g0141300(dist=12158),Os01g0141600(dist=4048)	-	-
1	2242863	2242864	GG	-	Deletion	intergenic	Os01g0141300(dist=13337),Os01g0141600(dist=2868)	-	-
1	2243056	2243059	ATAT	-	Deletion	intergenic	Os01g0141300(dist=13530),Os01g0141600(dist=2673)	-	-
1	2245760	2245764	GCACC	-	Deletion	UTR5	Os01g0141600(Os01t0141600-01:c.-17_-13del-)	-	-
1	2248770	2248776	TTGTTAC	-	Deletion	intronic	Os01g0141600	-	-
1	2256198	2256205	ATACTAGT	-	Deletion	intergenic	Os01g0141700(dist=1125),Os01g0141900(dist=5296)	-	-
1	2361745	2361754	GACAAGGACT	-	Deletion	downstream	Os01g0143400(dist=45)	-	-
1	2394335	2394338	TCTT	-	Deletion	UTR5	Os01g0144380(Os01t0144380-01:c.-2550_-2547del-)	-	-
1	2397277	2397278	GG	-	Deletion	UTR5;UTR3	Os01g0144340(Os01t0144340-00:c.-130_-131delCC);Os01g0144380(Os01t0144380-01:c.*6_*7delGG)	-	-
1	2398512	2398512	T	-	Deletion	downstream	Os01g0144380(dist=220)	-	-
1	2410009	2410016	ATCTATCT	-	Deletion	intergenic	Os01g0144700(dist=1958),Os01g0144800(dist=4255)	-	-
1	2414068	2414069	CT	-	Deletion	upstream	Os01g0144800(dist=202)	-	-
1	2416866	2416877	ATGTGTTTACAG	-	Deletion	exonic	Os01g0144900	nonframeshift deletion	Os01g0144900:Os01t0144900-01:exon1:c.85_96del:p.29_32del,
1	2424402	2424425	TTGTATGTAACAGTTACGACTTAG	-	Deletion	intergenic	Os01g0145000(dist=1720),Os01g0145200(dist=10368)	-	-
1	2425896	2425896	T	-	Deletion	intergenic	Os01g0145000(dist=3214),Os01g0145200(dist=8897)	-	-
1	2437819	2437819	T	-	Deletion	intronic	Os01g0145200	-	-
1	2466232	2466233	AC	-	Deletion	intergenic	Os01g0145600(dist=9737),Os01g0146101(dist=22180)	-	-
1	2469991	2469992	AA	-	Deletion	intergenic	Os01g0145600(dist=13496),Os01g0146101(dist=18421)	-	-
1	2532110	2532111	AT	-	Deletion	upstream	Os01g0146600(dist=720)	-	-
1	2532501	2532501	T	-	Deletion	intergenic	Os01g0146600(dist=1111),Os01g0146801(dist=9449)	-	-
1	2532854	2532857	TTAA	-	Deletion	intergenic	Os01g0146600(dist=1464),Os01g0146801(dist=9093)	-	-
1	2532907	2532908	AG	-	Deletion	intergenic	Os01g0146600(dist=1517),Os01g0146801(dist=9042)	-	-
1	2635201	2635226	TATTGTTGTAAAAACTATAAATTGTT	-	Deletion	intronic	Os01g0148400	-	-
1	2644611	2644613	CGC	-	Deletion	UTR5	Os01g0148500(Os01t0148500-01:c.-4_-6delGCG)	-	-
1	2644630	2644630	T	-	Deletion	UTR5	Os01g0148500(Os01t0148500-01:c.-23delA)	-	-
1	2646002	2646004	CTC	-	Deletion	intergenic	Os01g0148500(dist=1337),Os01g0148700(dist=6644)	-	-
1	2650102	2650140	ATGCCTTATAAGTTGGTTCCACTCATGGTTGGAGGGAAC	-	Deletion	intergenic	Os01g0148500(dist=5437),Os01g0148700(dist=2508)	-	-
1	2656526	2656530	TACTG	-	Deletion	downstream	Os01g0148700(dist=962)	-	-
1	2667975	2667977	CAT	-	Deletion	UTR5	Os01g0149200(Os01t0149200-01:c.-437_-439delATG)	-	-
1	2692299	2692302	TTGC	-	Deletion	upstream;downstream	Os01g0149700(dist=275);Os01g0149750,Os01g0149800(dist=929)	-	-
1	2705806	2705814	TCATTTTAT	-	Deletion	intergenic	Os01g0149900(dist=2315),Os01g0150000(dist=1810)	-	-
1	2706475	2706476	CA	-	Deletion	intergenic	Os01g0149900(dist=2984),Os01g0150000(dist=1148)	-	-
1	2707296	2707296	T	-	Deletion	downstream	Os01g0150000(dist=328)	-	-
1	2709578	2709578	A	-	Deletion	UTR5	Os01g0150000(Os01t0150000-01:c.-722delT)	-	-
1	2711204	2711211	AATTTCTC	-	Deletion	intronic	Os01g0150000	-	-
1	2712158	2712167	AACTTGCAAT	-	Deletion	upstream	Os01g0150000(dist=736)	-	-
1	2712188	2712193	TACTAG	-	Deletion	upstream	Os01g0150000(dist=766)	-	-
1	2715334	2715338	TTGTA	-	Deletion	UTR3	Os01g0150100(Os01t0150100-01:c.*176_*180delTTGTA)	-	-
1	2740534	2740551	TTTTTTTTTTTTTTTTTT	-	Deletion	intergenic	Os01g0150700(dist=3692),Os01g0150800(dist=1956)	-	-
1	2741815	2741818	CGGC	-	Deletion	upstream	Os01g0150800(dist=689)	-	-
1	2784218	2784241	AACGGCCCCATCCGGAATAAGTGA	-	Deletion	intronic	Os01g0151500	-	-
1	2786652	2786652	T	-	Deletion	intronic	Os01g0151500	-	-
1	2814677	2814702	TGCTGGGGAAAATGTTTTAACAGCTC	-	Deletion	UTR3	Os01g0152000(Os01t0152000-01:c.*43_*68delTGCTGGGGAAAATGTTTTAACAGCTC)	-	-
1	2822770	2822771	AA	-	Deletion	intergenic	Os01g0152300(dist=2026),Os01g0152500(dist=3345)	-	-
1	2837430	2837447	TGAAGAAAAACTTACTTG	-	Deletion	downstream	Os01g0152700(dist=445)	-	-
1	2837634	2837648	GAGGCACACGCAAAA	-	Deletion	downstream	Os01g0152700(dist=244)	-	-
1	2839129	2839131	AAT	-	Deletion	upstream;downstream	Os01g0152700,Os01g0152800(dist=803);Os01g0152850(dist=803)	-	-
1	2852074	2852115	AACAGCAGCACCAGCTTCTGCAACTGGGAGGGCGTCAAGTGC	-	Deletion	exonic	Os01g0153000	nonframeshift deletion	Os01g0153000:Os01t0153000-00:exon1:c.121_162del:p.41_54del,
1	2863700	2863703	TAGC	-	Deletion	UTR3	Os01g0153150(Os01t0153150-01:c.*2480_*2483delTAGC)	-	-
1	2900934	2900934	A	-	Deletion	upstream;downstream	Os01g0153900(dist=987);Os01g0153950(dist=668)	-	-
1	2921702	2921704	GTG	-	Deletion	upstream;downstream	Os01g0154200,Os01g0154300(dist=857);Os01g0154250(dist=381)	-	-
1	2956713	2956721	AAAATTTTC	-	Deletion	UTR3	Os01g0154950(Os01t0154950-01:c.*1318_*1326delAAAATTTTC)	-	-
1	3019164	3019164	T	-	Deletion	intergenic	Os01g0156300(dist=4413),Os01g0157200(dist=12315)	-	-
1	3037287	3037288	CA	-	Deletion	exonic	Os01g0157500	frameshift deletion	Os01g0157500:Os01t0157500-00:exon1:c.110_111del:p.M37fs,
1	3037288	3037288	A	-	Deletion	exonic	Os01g0157500	frameshift deletion	Os01g0157500:Os01t0157500-00:exon1:c.110delT:p.M37fs,
1	3147406	3147406	T	-	Deletion	upstream	Os01g0160200(dist=594)	-	-
1	3175864	3175866	ACT	-	Deletion	intergenic	Os01g0160200(dist=29052),Os01g0160700(dist=6273)	-	-
1	3289523	3289523	T	-	Deletion	intergenic	Os01g0163000(dist=3166),Os01g0163450(dist=1718)	-	-
1	3323111	3323113	GGA	-	Deletion	intergenic	Os01g0164300(dist=2076),Os01g0164400(dist=1122)	-	-
1	3352814	3352815	AC	-	Deletion	intronic	Os01g0164900	-	-
1	3400954	3400969	TTACTACCTTCATATT	-	Deletion	downstream	Os01g0166100,Os01g0166200(dist=235)	-	-
1	3409315	3409315	C	-	Deletion	downstream	Os01g0166400(dist=621)	-	-
1	3417489	3417491	ACA	-	Deletion	intergenic	Os01g0166500(dist=1546),Os01g0166700(dist=4882)	-	-
1	3491725	3491725	A	-	Deletion	intronic	Os01g0168200	-	-
1	3535163	3535165	TAG	-	Deletion	intergenic	Os01g0169000(dist=13854),Os01g0169400(dist=15886)	-	-
1	3574252	3574253	CT	-	Deletion	UTR5	Os01g0169500(Os01t0169500-01:c.-46_-47delAG)	-	-
1	3586691	3586691	T	-	Deletion	intergenic	Os01g0169800(dist=4832),Os01g0169900(dist=5136)	-	-
1	3769034	3769043	GAACGAACGC	-	Deletion	intergenic	Os01g0173100(dist=24573),Os01g0173600(dist=10591)	-	-
1	3774150	3774150	A	-	Deletion	intergenic	Os01g0173100(dist=29689),Os01g0173600(dist=5484)	-	-
1	3815044	3815058	TCGGGGGGGGGGGGG	-	Deletion	intergenic	Os01g0174000(dist=2309),Os01g0174100(dist=2992)	-	-
1	3817440	3817442	TTT	-	Deletion	downstream	Os01g0174100(dist=608)	-	-
1	3820283	3820328	GAACATATCGCAGAAGCAAACCACGCAAAAAGATGTGATTCTCAAT	-	Deletion	UTR3	Os01g0174300(Os01t0174300-01:c.*199_*154delATTGAGAATCACATCTTTTTGCGTGGTTTGCTTCTGCGATATGTTC,Os01t0174300-02:c.*199_*154delATTGAGAATCACATCTTTTTGCGTGGTTTGCTTCTGCGATATGTTC)	-	-
1	3830359	3830384	TTCTCCAACAACCAAACCAAAACCAT	-	Deletion	upstream;downstream	Os01g0174500(dist=33);Os01g0174400,Os01g0174600(dist=108)	-	-
1	3840911	3840920	TCCAAGAACT	-	Deletion	intergenic	Os01g0174700(dist=3269),Os01g0174900(dist=1859)	-	-
1	3874947	3874978	ATCTTATTTATGTGCATCCCTCGCTATGACTA	-	Deletion	upstream	Os01g0175400,Os01g0175500(dist=793)	-	-
1	3875310	3875334	GTGTCAACCTCCCGTCTCATCGACA	-	Deletion	upstream	Os01g0175400,Os01g0175500(dist=437)	-	-
1	3897180	3897183	TTTT	-	Deletion	intronic	Os01g0175700,Os01g0175733	-	-
1	3933872	3933872	A	-	Deletion	intergenic	Os01g0176300(dist=4405),Os01g0176400(dist=4362)	-	-
1	3937020	3937020	T	-	Deletion	intergenic	Os01g0176300(dist=7553),Os01g0176400(dist=1214)	-	-
1	3947894	3947901	AGAGAGAG	-	Deletion	intergenic	Os01g0176500(dist=5489),Os01g0176700(dist=5142)	-	-
1	4003589	4003589	T	-	Deletion	upstream;downstream	Os01g0177500(dist=70);Os01g0177400(dist=70)	-	-
1	4045984	4045990	AAAAATA	-	Deletion	intergenic	Os01g0177900(dist=2553),Os01g0178000(dist=5895)	-	-
1	4071037	4071045	CGGCGGCGG	-	Deletion	upstream	Os01g0178400(dist=706)	-	-
1	4232568	4232582	TCCAAAGCCACCACT	-	Deletion	downstream	Os01g0180500(dist=490)	-	-
1	4233197	4233202	CTCCAC	-	Deletion	ncRNA_exonic	Os01g0180500	-	-
1	4256958	4256958	T	-	Deletion	intronic	Os01g0180800,Os01g0180850	-	-
1	4265009	4265039	GCATTCATTTTTTTTTAAAAAATGCACTCTT	-	Deletion	intronic	Os01g0180900	-	-
1	4280478	4280508	CCGTCCACACTCGGGGGAGGAGCCCGCCGGC	-	Deletion	intergenic	Os01g0181166(dist=1961),Os01g0181300(dist=1207)	-	-
1	4317985	4317985	T	-	Deletion	downstream	Os01g0182300(dist=54)	-	-
1	4351561	4351562	TT	-	Deletion	intronic	Os01g0182700	-	-
1	4410284	4410284	T	-	Deletion	intergenic	Os01g0183300(dist=2992),Os01g0183400(dist=5132)	-	-
1	4410385	4410389	CAAGC	-	Deletion	intergenic	Os01g0183300(dist=3093),Os01g0183400(dist=5027)	-	-
1	4434410	4434414	TTGTT	-	Deletion	intronic	Os01g0183800	-	-
1	4435354	4435384	CTGCTTACAAGATCAGCAAAATACCAAGCCT	-	Deletion	intronic	Os01g0183800	-	-
1	4444347	4444352	TATAAG	-	Deletion	upstream	Os01g0184000(dist=318)	-	-
1	4487588	4487588	A	-	Deletion	intronic	Os01g0184500	-	-
1	4488455	4488460	TATAAC	-	Deletion	intronic	Os01g0184500	-	-
1	4490776	4490788	GTTTCTATTTACT	-	Deletion	upstream	Os01g0184500(dist=618)	-	-
1	4527843	4527843	A	-	Deletion	upstream;downstream	Os01g0185300(dist=143);Os01g0185250(dist=143)	-	-
1	4531013	4531013	T	-	Deletion	intronic	Os01g0185300	-	-
1	4571840	4571852	TGGAAGCTTATCG	-	Deletion	downstream	Os01g0186000(dist=713)	-	-
1	4592313	4592315	TTT	-	Deletion	intergenic	Os01g0186400(dist=1230),Os01g0186600(dist=22576)	-	-
1	4701101	4701105	ATAAT	-	Deletion	intergenic	Os01g0187600(dist=2065),Os01g0187900(dist=13625)	-	-
1	4705130	4705130	C	-	Deletion	intergenic	Os01g0187600(dist=6094),Os01g0187900(dist=9600)	-	-
1	4723319	4723355	TAACCATCTAGTTGACATGCAATAAACGGGTGAACGT	-	Deletion	intergenic	Os01g0187900(dist=4573),Os01g0188100(dist=3379)	-	-
1	4749165	4749176	ATATATGTTCAT	-	Deletion	intergenic	Os01g0188400(dist=4693),Os01g0188900(dist=12151)	-	-
1	4753509	4753509	T	-	Deletion	intergenic	Os01g0188400(dist=9037),Os01g0188900(dist=7818)	-	-
1	4757648	4757656	GGCCACTTG	-	Deletion	intergenic	Os01g0188400(dist=13176),Os01g0188900(dist=3671)	-	-
1	4806423	4806424	CG	-	Deletion	intergenic	Os01g0190000(dist=4249),Os01g0190300(dist=10407)	-	-
1	4817034	4817039	GCTGCT	-	Deletion	UTR5	Os01g0190300(Os01t0190300-01:c.-426_-421del-)	-	-
1	4818591	4818595	CTCTG	-	Deletion	UTR3	Os01g0190300(Os01t0190300-01:c.*80_*84delCTCTG)	-	-
1	4831562	4831568	GTACACA	-	Deletion	intergenic	Os01g0190500(dist=2829),Os01g0191000(dist=17275)	-	-
1	4832576	4832581	CTGTCA	-	Deletion	intergenic	Os01g0190500(dist=3843),Os01g0191000(dist=16262)	-	-
1	4874616	4874635	TGTTTTTTTTTTCAGTTGTG	-	Deletion	upstream	Os01g0191200(dist=810)	-	-
1	4897929	4897946	ACCACTCCCCACGTCCCA	-	Deletion	intergenic	Os01g0191500(dist=1053),Os01g0191700(dist=7663)	-	-
1	4905609	4905611	AAG	-	Deletion	UTR5	Os01g0191700(Os01t0191700-01:c.-181_-179del-)	-	-
1	4946124	4946146	GCCGCGCAATTGCGCGGGCCACC	-	Deletion	intergenic	Os01g0191900(dist=26900),Os01g0192000(dist=2987)	-	-
1	4963030	4963031	TA	-	Deletion	intergenic	Os01g0192101(dist=11522),Os01g0192300(dist=8435)	-	-
1	4967244	4967244	T	-	Deletion	intergenic	Os01g0192101(dist=15736),Os01g0192300(dist=4222)	-	-
1	4967474	4967491	AAGAAGAAGAAGAAGAAT	-	Deletion	intergenic	Os01g0192101(dist=15966),Os01g0192300(dist=3975)	-	-
1	4976022	4976038	GGCGCGGGGAGGCGGGA	-	Deletion	intergenic	Os01g0192300(dist=2467),Os01g0192500(dist=3060)	-	-
1	5049967	5049972	CCGAAA	-	Deletion	intergenic	Os01g0194000(dist=10715),Os01g0194200(dist=3161)	-	-
1	5069736	5069744	CCCCCCCCT	-	Deletion	intergenic	Os01g0194300(dist=4527),Os01g0194600(dist=16089)	-	-
1	5087864	5087870	AGAGAGC	-	Deletion	intergenic	Os01g0194600(dist=1360),Os01g0195000(dist=11685)	-	-
1	5091104	5091104	C	-	Deletion	intergenic	Os01g0194600(dist=4600),Os01g0195000(dist=8451)	-	-
1	5105747	5105747	G	-	Deletion	ncRNA_intronic	Os01g0195100	-	-
1	5201468	5201468	T	-	Deletion	upstream	Os01g0196300(dist=394)	-	-
1	5215683	5215683	T	-	Deletion	intronic	Os01g0196500	-	-
1	5242098	5242101	AAAA	-	Deletion	intronic	Os01g0197100,Os01g0197150	-	-
1	5258008	5258035	TCATGGTAACTGTGCACGGCATATCTAA	-	Deletion	upstream;downstream	Os01g0197400(dist=263);Os01g0197350(dist=955)	-	-
1	5271233	5271258	AGAACGGACATTGTTTTTCATGTCGT	-	Deletion	intronic	Os01g0197700	-	-
1	5306022	5306027	TGCCAT	-	Deletion	intergenic	Os01g0197900(dist=13064),Os01g0198000(dist=1388)	-	-
1	5333450	5333450	A	-	Deletion	intronic	Os01g0198200,Os01g0198250	-	-
1	5373741	5373741	G	-	Deletion	UTR5	Os01g0198900(Os01t0198900-01:c.-38del-,Os01t0198900-02:c.-38del-)	-	-
1	5397901	5397901	G	-	Deletion	downstream	Os01g0199700(dist=420)	-	-
1	5402679	5402679	A	-	Deletion	upstream	Os01g0199700(dist=661)	-	-
1	5425444	5425467	CATCAAAATAAGTCTGATGTGTTT	-	Deletion	downstream	Os01g0200200(dist=863)	-	-
1	5425728	5425742	CAAAAACCCTTTCTC	-	Deletion	upstream;downstream	Os01g0200350(dist=840);Os01g0200300(dist=840)	-	-
1	5425877	5425908	TATCGGTATTTCAATTGGTTGGTAGTCCACCG	-	Deletion	upstream;downstream	Os01g0200350(dist=674);Os01g0200300(dist=674)	-	-
1	5456187	5456192	TGGAGC	-	Deletion	upstream	Os01g0200600(dist=520)	-	-
1	5617593	5617593	G	-	Deletion	intergenic	Os01g0201900(dist=21356),Os01g0202500(dist=22242)	-	-
1	5623976	5623994	TACATATATATAATAGTAC	-	Deletion	intergenic	Os01g0201900(dist=27739),Os01g0202500(dist=15841)	-	-
1	5648911	5648911	T	-	Deletion	intergenic	Os01g0202601(dist=1917),Os01g0202700(dist=3682)	-	-
1	5670921	5670924	AAAA	-	Deletion	intronic	Os01g0203000	-	-
1	5684024	5684045	ACAAATCAGGATGGGAAGCGAG	-	Deletion	intergenic	Os01g0203300(dist=4476),Os01g0203400(dist=1549)	-	-
1	5684371	5684410	CACCACGTCACTTGATATAGCTATGAGTACAATATGTATG	-	Deletion	intergenic	Os01g0203300(dist=4823),Os01g0203400(dist=1184)	-	-
1	5684576	5684589	CTCTGACTCTCGAT	-	Deletion	intergenic	Os01g0203300(dist=5028),Os01g0203400(dist=1005)	-	-
1	5693306	5693308	GGG	-	Deletion	intergenic	Os01g0203400(dist=6905),Os01g0203800(dist=6344)	-	-
1	5694076	5694076	T	-	Deletion	intergenic	Os01g0203400(dist=7675),Os01g0203800(dist=5576)	-	-
1	5696232	5696232	A	-	Deletion	intergenic	Os01g0203400(dist=9831),Os01g0203800(dist=3420)	-	-
1	5709817	5709821	AAAAT	-	Deletion	intergenic	Os01g0203800(dist=2061),Os01g0204000(dist=9081)	-	-
1	5711076	5711097	TAGAATAGGATAGAGGAGGACT	-	Deletion	intergenic	Os01g0203800(dist=3320),Os01g0204000(dist=7805)	-	-
1	5715727	5715737	TTTTCAAACAA	-	Deletion	intergenic	Os01g0203800(dist=7971),Os01g0204000(dist=3165)	-	-
1	5874616	5874616	A	-	Deletion	intergenic	Os01g0208000(dist=11039),Os01g0208400(dist=1178)	-	-
1	5921435	5921436	TG	-	Deletion	upstream	Os01g0209150,Os01g0209200(dist=323)	-	-
1	6010578	6010578	A	-	Deletion	downstream	Os01g0210600(dist=284)	-	-
1	6046663	6046675	GATGTGTAAACTT	-	Deletion	intergenic	Os01g0211000(dist=7641),Os01g0211200(dist=10765)	-	-
1	6093505	6093506	TC	-	Deletion	intergenic	Os01g0211600(dist=15266),Os01g0211800(dist=1186)	-	-
1	6098047	6098047	A	-	Deletion	intergenic	Os01g0211800(dist=1519),Os01g0212000(dist=11087)	-	-
1	6098121	6098121	G	-	Deletion	intergenic	Os01g0211800(dist=1593),Os01g0212000(dist=11013)	-	-
1	6100541	6100547	GTATCAT	-	Deletion	intergenic	Os01g0211800(dist=4013),Os01g0212000(dist=8587)	-	-
1	6115115	6115117	CTC	-	Deletion	intronic	Os01g0212100	-	-
1	6142298	6142306	GTTTGTACT	-	Deletion	upstream	Os01g0212500(dist=654)	-	-
1	6149875	6149906	TATATATATATATATATATATATATATATATA	-	Deletion	intergenic	Os01g0212500(dist=8231),Os01g0212700(dist=22237)	-	-
1	6181833	6181838	TCGCCC	-	Deletion	intergenic	Os01g0212700(dist=8647),Os01g0212900(dist=1091)	-	-
1	6183020	6183021	AA	-	Deletion	exonic	Os01g0212900	frameshift deletion	Os01g0212900:Os01t0212900-00:exon1:c.12_13del:p.R4fs,
1	6189269	6189297	CTTAGTAACGAACCGTATATAATGTTGAC	-	Deletion	upstream	Os01g0213100(dist=50)	-	-
1	6196535	6196538	ATTA	-	Deletion	UTR5	Os01g0213350(Os01t0213350-01:c.-132_-129del-)	-	-
1	6201315	6201316	AT	-	Deletion	intergenic	Os01g0213400(dist=1113),Os01g0213800(dist=20324)	-	-
1	6217335	6217335	G	-	Deletion	intergenic	Os01g0213400(dist=17133),Os01g0213800(dist=4305)	-	-
1	6225591	6225604	GAGAGAGAGAGAGA	-	Deletion	intergenic	Os01g0213800(dist=1349),Os01g0214200(dist=16912)	-	-
1	6232326	6232360	GGGAGGAGGGACTGTAACTCTATCTAGTTTGTTTA	-	Deletion	intergenic	Os01g0213800(dist=8084),Os01g0214200(dist=10156)	-	-
1	6294831	6294831	T	-	Deletion	intergenic	Os01g0215000(dist=2530),Os01g0215100(dist=2132)	-	-
1	6303079	6303080	CT	-	Deletion	intergenic	Os01g0215100(dist=5745),Os01g0215500(dist=1722)	-	-
1	6310140	6310146	TAAACGG	-	Deletion	intergenic	Os01g0215500(dist=3535),Os01g0215700(dist=8984)	-	-
1	6368755	6368755	T	-	Deletion	intergenic	Os01g0216500(dist=1698),Os01g0216900(dist=5452)	-	-
1	6369105	6369106	CT	-	Deletion	intergenic	Os01g0216500(dist=2048),Os01g0216900(dist=5101)	-	-
1	6375076	6375078	GAG	-	Deletion	intronic	Os01g0216900	-	-
1	6376085	6376085	A	-	Deletion	intronic	Os01g0216900	-	-
1	6467613	6467620	TGTAGAGT	-	Deletion	intergenic	Os01g0218100(dist=2578),Os01g0218200(dist=4169)	-	-
1	6476985	6477024	CACACACACACACTCTCTCTCTCTCTCTCTCTCTCTCTCT	-	Deletion	upstream;downstream	Os01g0218350(dist=321);Os01g0218200(dist=321)	-	-
1	6487328	6487328	T	-	Deletion	intergenic	Os01g0218200(dist=10664),Os01g0218500(dist=7118)	-	-
1	6525172	6525172	A	-	Deletion	upstream;downstream	Os01g0219100(dist=314);Os01g0219000(dist=563)	-	-
1	6582916	6582921	ATATAA	-	Deletion	upstream	Os01g0220300(dist=766)	-	-
1	6618820	6618830	CCATTTCACAA	-	Deletion	exonic	Os01g0220900	frameshift deletion	Os01g0220900:Os01t0220900-01:wholegene,
1	6630572	6630572	T	-	Deletion	upstream	Os01g0221100(dist=110)	-	-
1	6638473	6638473	A	-	Deletion	intergenic	Os01g0221100(dist=8011),Os01g0221300(dist=4192)	-	-
1	6647567	6647584	TATATATATATATATATA	-	Deletion	intergenic	Os01g0221300(dist=2408),Os01g0221400(dist=2269)	-	-
1	6666771	6666773	CAT	-	Deletion	upstream;downstream	Os01g0221800(dist=414);Os01g0221700,Os01g0221900(dist=414)	-	-
1	6669330	6669332	GAG	-	Deletion	intronic	Os01g0221900	-	-
1	6693293	6693300	CTCTCTCT	-	Deletion	downstream	Os01g0222300(dist=730)	-	-
1	6703420	6703420	A	-	Deletion	upstream;downstream	Os01g0222500(dist=49);Os01g0222600(dist=767)	-	-
1	6715055	6715068	AGGGGGGCATCACC	-	Deletion	upstream;downstream	Os01g0222900(dist=453);Os01g0222800(dist=69)	-	-
1	6731734	6731758	TATAAGAGCAGGTACAATAGCAGAC	-	Deletion	upstream	Os01g0223300(dist=394)	-	-
1	6732057	6732078	AAGGAAAAGAGCAGGGGTATGA	-	Deletion	upstream	Os01g0223300(dist=74)	-	-
1	6736173	6736190	CGGGCCATGGGCAGGACA	-	Deletion	downstream	Os01g0223300(dist=691)	-	-
1	6736208	6736219	ACCGATTGGGTA	-	Deletion	downstream	Os01g0223300(dist=726)	-	-
1	6765984	6765995	ATAGCCAATCTA	-	Deletion	upstream;downstream	Os01g0223500(dist=96);Os01g0223600(dist=516)	-	-
1	6770860	6770870	CCCCCCCCCCA	-	Deletion	intergenic	Os01g0223600(dist=1341),Os01g0223700(dist=3332)	-	-
1	6808709	6808721	GGTCACGCATGCA	-	Deletion	intergenic	Os01g0224000(dist=15389),Os01g0224100(dist=4998)	-	-
1	6819785	6819818	TAGATAAACATTGTGGGTGCCATGATATGATTCG	-	Deletion	intergenic	Os01g0224100(dist=4251),Os01g0224166(dist=8694)	-	-
1	6874575	6874578	AGGG	-	Deletion	intergenic	Os01g0224700(dist=13623),Os01g0225000(dist=5282)	-	-
1	6884110	6884127	TGGGCAGCATGGGGGCGG	-	Deletion	intergenic	Os01g0225000(dist=2130),Os01g0225100(dist=5317)	-	-
1	6918856	6918875	AATTTACATATATTATAAAA	-	Deletion	intergenic	Os01g0225500(dist=3729),Os01g0225600(dist=3252)	-	-
1	6943482	6943482	T	-	Deletion	intergenic	Os01g0225700(dist=17572),Os01g0226200(dist=13868)	-	-
1	6952242	6952242	A	-	Deletion	intergenic	Os01g0225700(dist=26332),Os01g0226200(dist=5108)	-	-
1	7002173	7002174	TT	-	Deletion	intergenic	Os01g0226600(dist=8167),Os01g0226666(dist=6815)	-	-
1	7014679	7014680	TT	-	Deletion	intergenic	Os01g0226700(dist=4233),Os01g0227100(dist=9617)	-	-
1	7021230	7021243	AGAGAGAGAGAGAG	-	Deletion	intergenic	Os01g0226700(dist=10784),Os01g0227100(dist=3054)	-	-
1	7023187	7023201	CACCAGTAATGACCA	-	Deletion	intergenic	Os01g0226700(dist=12741),Os01g0227100(dist=1096)	-	-
1	7033191	7033191	T	-	Deletion	intergenic	Os01g0227100(dist=2600),Os01g0227200(dist=4912)	-	-
1	7043747	7043748	CT	-	Deletion	upstream;downstream	Os01g0227250,Os01g0227300(dist=264);Os01g0227200(dist=822)	-	-
1	7057915	7057942	AAAGTGAAAAGGTAGCCGGCGCGTTGCC	-	Deletion	intergenic	Os01g0227500(dist=1542),Os01g0227700(dist=3435)	-	-
1	7076414	7076419	GACGAG	-	Deletion	intergenic	Os01g0227800(dist=2626),Os01g0228300(dist=9454)	-	-
1	7076417	7076422	GAGGAG	-	Deletion	intergenic	Os01g0227800(dist=2629),Os01g0228300(dist=9451)	-	-
1	7090663	7090663	A	-	Deletion	intergenic	Os01g0228300(dist=1491),Os01g0228400(dist=1371)	-	-
1	7094920	7094925	GTCGTC	-	Deletion	exonic	Os01g0228400	nonframeshift deletion	Os01g0228400:Os01t0228400-01:exon4:c.1767_1772del:p.589_591del,
1	7104613	7104613	A	-	Deletion	downstream	Os01g0228800(dist=88)	-	-
1	7109267	7109272	TCAGGG	-	Deletion	upstream	Os01g0228800(dist=172)	-	-
1	7123500	7123530	GGAAATAAAAGGATAGCAGTTGTTTTTTTTT	-	Deletion	intronic	Os01g0228901,Os01g0229000	-	-
1	7124162	7124167	GGTGAA	-	Deletion	upstream;downstream	Os01g0228901(dist=62);Os01g0229000(dist=62)	-	-
1	7245465	7245487	GCCGCCGGATGGCGCTTGGCACG	-	Deletion	exonic	Os01g0230800	frameshift deletion	Os01g0230800:Os01t0230800-01:exon1:c.135_157del:p.A45fs,
1	7282162	7282175	CACACACACACACG	-	Deletion	intronic	Os01g0231800	-	-
1	7300727	7300729	CCA	-	Deletion	intergenic	Os01g0232000(dist=2108),Os01g0232100(dist=1834)	-	-
1	7360370	7360373	CGGG	-	Deletion	intergenic	Os01g0232800(dist=3038),Os01g0233000(dist=3290)	-	-
1	7582650	7582658	AGGAGGAGG	-	Deletion	exonic	Os01g0236800,Os01g0236900	nonframeshift deletion	Os01g0236900:Os01t0236900-00:exon2:c.406_414del:p.136_138del,Os01g0236800:Os01t0236800-01:exon1:c.221_229del:p.74_77del,
1	7597761	7597778	AAAACTTGGAAACTATCT	-	Deletion	intergenic	Os01g0237200(dist=2154),Os01g0237366(dist=7663)	-	-
1	7640778	7640802	GAGCGGAGAAGGCGCCCGGCCCTAC	-	Deletion	intergenic	Os01g0237750(dist=16291),Os01g0238200(dist=12165)	-	-
1	7676564	7676568	TTTGT	-	Deletion	downstream	Os01g0238700,Os01g0238800(dist=612)	-	-
1	7689900	7689945	TGAAACATTTTCGATCTACTTGATGAAACATTTTTGATCTAGTTAG	-	Deletion	intronic	Os01g0239000	-	-
1	7729189	7729197	TACTTTCAT	-	Deletion	intergenic	Os01g0239300(dist=3657),Os01g0239700(dist=9877)	-	-
1	7729251	7729289	AAACATGTGCTAAAAAGTTAACGGTGTCAAACATTTTGA	-	Deletion	intergenic	Os01g0239300(dist=3719),Os01g0239700(dist=9785)	-	-
1	7861656	7861662	TTTTTTA	-	Deletion	downstream	Os01g0242600(dist=403)	-	-
1	7872630	7872651	CCGCCGCCCTCAGCCGCCGCCC	-	Deletion	intronic	Os01g0242800	-	-
1	7873629	7873632	AATT	-	Deletion	intronic	Os01g0242800	-	-
1	7873981	7873981	G	-	Deletion	intronic	Os01g0242800	-	-
1	8322462	8322462	T	-	Deletion	intergenic	Os01g0251400(dist=15907),Os01g0252100(dist=7329)	-	-
1	8519960	8519970	CTATGCCTTCA	-	Deletion	intergenic	Os01g0255100(dist=27615),Os01g0255700(dist=3778)	-	-
1	8628204	8628226	CGCTCGCCTCCCCTGTACTCGCA	-	Deletion	UTR5;UTR3	Os01g0258000(Os01t0258000-01:c.-522_-500del-);Os01g0257900(Os01t0257900-01:c.*459_*437delTGCGAGTACAGGGGAGGCGAGCG)	-	-
1	8747140	8747140	A	-	Deletion	UTR5	Os01g0260500(Os01t0260500-01:c.-4013del-)	-	-
1	8814082	8814095	TATTTGCCACTCGC	-	Deletion	intergenic	Os01g0261500(dist=1068),Os01g0261600(dist=2768)	-	-
1	8837800	8837828	CATATAGCAGATCAATGAGCCGATCGGCT	-	Deletion	downstream	Os01g0262000(dist=771)	-	-
1	8924013	8924013	G	-	Deletion	exonic	Os01g0263400	frameshift deletion	Os01g0263400:Os01t0263400-00:exon1:c.850delC:p.L284fs,
1	8942867	8942871	CCCCC	-	Deletion	intronic	Os01g0263600	-	-
1	8984068	8984071	TTTA	-	Deletion	intergenic	Os01g0264100(dist=17851),Os01g0264400(dist=2182)	-	-
1	9106555	9106555	A	-	Deletion	intergenic	Os01g0266200(dist=7043),Os01g0266400(dist=7313)	-	-
1	9150072	9150072	C	-	Deletion	intergenic	Os01g0266800(dist=9642),Os01g0267050(dist=9565)	-	-
1	9358112	9358117	CGGCAA	-	Deletion	intergenic	Os01g0270700(dist=7391),Os01g0271000(dist=12510)	-	-
1	9367487	9367511	CTGGAGGAATTTTTCAGGGTCAGTA	-	Deletion	intergenic	Os01g0270700(dist=16766),Os01g0271000(dist=3116)	-	-
1	9370829	9370831	CGG	-	Deletion	intronic	Os01g0271000	-	-
1	9463699	9463699	A	-	Deletion	intergenic	Os01g0273300(dist=6776),Os01g0273500(dist=6431)	-	-
1	9494918	9494948	CGACATGAGGGCGATTCGTTGGTGAGTAGCT	-	Deletion	upstream;downstream	Os01g0273900(dist=655);Os01g0273800(dist=954)	-	-
1	9507168	9507168	T	-	Deletion	intergenic	Os01g0273900(dist=4183),Os01g0274100(dist=5817)	-	-
1	9604512	9604517	TAGATT	-	Deletion	intergenic	Os01g0274901(dist=11063),Os01g0275200(dist=9127)	-	-
1	9606554	9606555	CG	-	Deletion	intergenic	Os01g0274901(dist=13105),Os01g0275200(dist=7089)	-	-
1	9701925	9701926	TC	-	Deletion	downstream	Os01g0276800(dist=811)	-	-
1	9709172	9709172	A	-	Deletion	intronic	Os01g0276800	-	-
1	9771663	9771663	T	-	Deletion	upstream	Os01g0278000(dist=616)	-	-
1	9814041	9814041	A	-	Deletion	intergenic	Os01g0278466(dist=4486),Os01g0278600(dist=2780)	-	-
1	9822724	9822724	G	-	Deletion	UTR3	Os01g0278600(Os01t0278600-01:c.*278delG,Os01t0278600-02:c.*583delG)	-	-
1	9863480	9863488	CGGCGGCGC	-	Deletion	exonic	Os01g0278950	nonframeshift deletion	Os01g0278950:Os01t0278950-00:exon2:c.117_125del:p.39_42del,
1	9926477	9926508	GAAGCTACAAGTAACCGCATCAATCATTTGAA	-	Deletion	intergenic	Os01g0279800(dist=4912),Os01g0279900(dist=2463)	-	-
1	9986694	9986695	AG	-	Deletion	intergenic	Os01g0280600(dist=15794),Os01g0281000(dist=17257)	-	-
1	10065545	10065572	TACATATATATATATATATATATATATA	-	Deletion	intergenic	Os01g0281600(dist=15236),Os01g0282251(dist=8905)	-	-
1	10069769	10069770	TA	-	Deletion	intergenic	Os01g0281600(dist=19460),Os01g0282251(dist=4707)	-	-
1	10076291	10076293	TCT	-	Deletion	UTR5	Os01g0282251(Os01t0282251-01:c.-2186_-2184del-)	-	-
1	10120778	10120781	AGTT	-	Deletion	intronic	Os01g0283100	-	-
1	10162105	10162126	AAAGTCTATTGTTCTGATATTC	-	Deletion	intergenic	Os01g0283700(dist=9825),Os01g0284300(dist=2276)	-	-
1	10206432	10206434	AAA	-	Deletion	intergenic	Os01g0284900(dist=2960),Os01g0285200(dist=7638)	-	-
1	10206724	10206733	TAAGATCCAT	-	Deletion	intergenic	Os01g0284900(dist=3252),Os01g0285200(dist=7339)	-	-
1	10241306	10241315	CGACGACGCC	-	Deletion	intergenic	Os01g0285300(dist=21615),Os01g0286000(dist=23272)	-	-
1	10242130	10242131	TT	-	Deletion	intergenic	Os01g0285300(dist=22439),Os01g0286000(dist=22456)	-	-
1	10302094	10302096	AAC	-	Deletion	intergenic	Os01g0286600(dist=6645),Os01g0286900(dist=10246)	-	-
1	10309483	10309486	GTAT	-	Deletion	intergenic	Os01g0286600(dist=14034),Os01g0286900(dist=2856)	-	-
1	10378950	10378952	CCG	-	Deletion	intergenic	Os01g0288200(dist=8372),Os01g0288700(dist=19647)	-	-
1	10431280	10431283	AAAA	-	Deletion	downstream	Os01g0289100(dist=965)	-	-
1	10461456	10461457	AT	-	Deletion	intergenic	Os01g0289100(dist=28690),Os01g0289600(dist=9712)	-	-
1	10481345	10481345	C	-	Deletion	intergenic	Os01g0289600(dist=2545),Os01g0289750(dist=6525)	-	-
1	10523794	10523794	T	-	Deletion	intergenic	Os01g0290800(dist=5197),Os01g0290901(dist=12492)	-	-
1	10598988	10598996	TCTTTTTTC	-	Deletion	intergenic	Os01g0291500(dist=33663),Os01g0292200(dist=23955)	-	-
1	10604626	10604629	TATG	-	Deletion	intergenic	Os01g0291500(dist=39301),Os01g0292200(dist=18322)	-	-
1	10605280	10605280	T	-	Deletion	intergenic	Os01g0291500(dist=39955),Os01g0292200(dist=17671)	-	-
1	10606215	10606216	CT	-	Deletion	intergenic	Os01g0291500(dist=40890),Os01g0292200(dist=16735)	-	-
1	10606679	10606700	ATATCTAAAAGATTAGACCAGC	-	Deletion	intergenic	Os01g0291500(dist=41354),Os01g0292200(dist=16251)	-	-
1	10607404	10607413	TGCTCGCTCG	-	Deletion	intergenic	Os01g0291500(dist=42079),Os01g0292200(dist=15538)	-	-
1	10607858	10607858	T	-	Deletion	intergenic	Os01g0291500(dist=42533),Os01g0292200(dist=15093)	-	-
1	10609021	10609021	G	-	Deletion	intergenic	Os01g0291500(dist=43696),Os01g0292200(dist=13930)	-	-
1	10612730	10612730	C	-	Deletion	intergenic	Os01g0291500(dist=47405),Os01g0292200(dist=10221)	-	-
1	10624565	10624574	GGGTGGGGGG	-	Deletion	ncRNA_intronic	Os01g0292250	-	-
1	10630587	10630590	CCCA	-	Deletion	intergenic	Os01g0292200(dist=3055),Os01g0292700(dist=12697)	-	-
1	10663772	10663801	TTATGTCGGTATATCCTAAAATTAATAGAG	-	Deletion	downstream	Os01g0293100(dist=991)	-	-
1	10668260	10668260	C	-	Deletion	intergenic	Os01g0293100(dist=1357),Os01g0293200(dist=6907)	-	-
1	10683476	10683495	GAACTTATCTTTATAGAAAA	-	Deletion	intergenic	Os01g0293200(dist=3650),Os01g0293501(dist=8177)	-	-
1	10747406	10747406	T	-	Deletion	intergenic	Os01g0294500(dist=25783),Os01g0294700(dist=1286)	-	-
1	10756091	10756103	ATTCTACAATTGG	-	Deletion	intergenic	Os01g0294700(dist=5858),Os01g0295600(dist=46048)	-	-
1	10783690	10783690	A	-	Deletion	intergenic	Os01g0294700(dist=33457),Os01g0295600(dist=18461)	-	-
1	10801881	10801908	TATAGTACAATCTCAATGTAACTATTTT	-	Deletion	downstream	Os01g0295600(dist=243)	-	-
1	10849833	10849844	GGGAGGGGGGGA	-	Deletion	intergenic	Os01g0296166(dist=17815),Os01g0296450(dist=21696)	-	-
1	10880345	10880345	G	-	Deletion	intergenic	Os01g0296900(dist=1778),Os01g0297200(dist=11465)	-	-
1	10890029	10890029	C	-	Deletion	intergenic	Os01g0296900(dist=11462),Os01g0297200(dist=1781)	-	-
1	10895195	10895197	CTT	-	Deletion	intergenic	Os01g0297200(dist=1511),Os01g0297700(dist=16100)	-	-
1	10896036	10896082	CGGTCCAGGGTTATGGACTAGATTCAAGCCACTTTAAGGGAGTCAAA	-	Deletion	intergenic	Os01g0297200(dist=2352),Os01g0297700(dist=15215)	-	-
1	10903300	10903301	TT	-	Deletion	intergenic	Os01g0297200(dist=9616),Os01g0297700(dist=7996)	-	-
1	10908623	10908627	CAGAA	-	Deletion	intergenic	Os01g0297200(dist=14939),Os01g0297700(dist=2670)	-	-
1	10908848	10908848	C	-	Deletion	intergenic	Os01g0297200(dist=15164),Os01g0297700(dist=2449)	-	-
1	10910048	10910050	GAG	-	Deletion	intergenic	Os01g0297200(dist=16364),Os01g0297700(dist=1247)	-	-
1	10911224	10911227	TCTC	-	Deletion	upstream;downstream	Os01g0297700(dist=70);Os01g0297950(dist=70)	-	-
1	10949475	10949476	TG	-	Deletion	intergenic	Os01g0298500(dist=3833),Os01g0299100(dist=11052)	-	-
1	10984882	10984887	GGCGGT	-	Deletion	intergenic	Os01g0299500(dist=1543),Os01g0299700(dist=1206)	-	-
1	11005582	11005583	TC	-	Deletion	intronic	Os01g0300200	-	-
1	11045878	11045882	CTCCC	-	Deletion	intergenic	Os01g0300600(dist=16692),Os01g0300900(dist=12996)	-	-
1	11047200	11047201	TA	-	Deletion	intergenic	Os01g0300600(dist=18014),Os01g0300900(dist=11677)	-	-
1	11081850	11081864	GATGGGTGGTGGCGG	-	Deletion	intronic	Os01g0301500	-	-
1	11122595	11122618	AAAATAAAAAAACGCGTGAGAAAC	-	Deletion	intergenic	Os01g0302000(dist=3323),Os01g0302100(dist=6902)	-	-
1	11266195	11266196	CC	-	Deletion	ncRNA_exonic	Os01g0304050	-	-
1	11266735	11266736	TG	-	Deletion	downstream	Os01g0304050(dist=538)	-	-
1	11272178	11272192	AACCAGCCAACCTCC	-	Deletion	UTR5	Os01g0304300(Os01t0304300-01:c.-766_-752del-)	-	-
1	11379712	11379713	GG	-	Deletion	exonic	Os01g0306400	frameshift deletion	Os01g0306400:Os01t0306400-01:exon1:c.776_777del:p.R259fs,
1	11461700	11461710	ACTTGTTGACA	-	Deletion	intronic	Os01g0307500	-	-
1	11467082	11467087	AGTACA	-	Deletion	intergenic	Os01g0307500(dist=3640),Os01g0307562(dist=27684)	-	-
1	11469267	11469267	G	-	Deletion	intergenic	Os01g0307500(dist=5825),Os01g0307562(dist=25504)	-	-
1	11469392	11469427	ATGGGCTAATGTTTAGCTCTCACCTTTTAACCTTAA	-	Deletion	intergenic	Os01g0307500(dist=5950),Os01g0307562(dist=25344)	-	-
1	11470804	11470809	TCAAAC	-	Deletion	intergenic	Os01g0307500(dist=7362),Os01g0307562(dist=23962)	-	-
1	11490489	11490490	TG	-	Deletion	intergenic	Os01g0307500(dist=27047),Os01g0307562(dist=4281)	-	-
1	11494139	11494152	CCCGGTTGGTAACA	-	Deletion	downstream	Os01g0307562(dist=619)	-	-
1	11500330	11500330	A	-	Deletion	intergenic	Os01g0307562(dist=4108),Os01g0307624(dist=1673)	-	-
1	11504870	11504871	AC	-	Deletion	upstream;downstream	Os01g0307624(dist=445);Os01g0307686(dist=208)	-	-
1	11507409	11507430	AATAAAAAAAATAAGAGATGTT	-	Deletion	intergenic	Os01g0307686(dist=1291),Os01g0307750(dist=7891)	-	-
1	11580535	11580535	T	-	Deletion	intergenic	Os01g0308700(dist=29734),Os01g0309100(dist=5072)	-	-
1	11615105	11615106	AA	-	Deletion	intergenic	Os01g0309800(dist=2508),Os01g0309900(dist=3229)	-	-
1	11629118	11629118	T	-	Deletion	intronic	Os01g0310100	-	-
1	11630352	11630357	GCAAAC	-	Deletion	intronic	Os01g0310100	-	-
1	11639360	11639361	AT	-	Deletion	intergenic	Os01g0310100(dist=2004),Os01g0310500(dist=15777)	-	-
1	11647997	11647997	T	-	Deletion	intergenic	Os01g0310100(dist=10641),Os01g0310500(dist=7141)	-	-
1	11652242	11652242	T	-	Deletion	intergenic	Os01g0310100(dist=14886),Os01g0310500(dist=2896)	-	-
1	11653383	11653401	TACTCCACTAGCTTGAGAA	-	Deletion	intergenic	Os01g0310100(dist=16027),Os01g0310500(dist=1737)	-	-
1	11661833	11661833	T	-	Deletion	intronic	Os01g0310500	-	-
1	11661965	11661965	A	-	Deletion	intronic	Os01g0310500	-	-
1	11667722	11667742	GGAGAGGATAAGAATGGTGCA	-	Deletion	upstream	Os01g0310550,Os01g0310600(dist=39)	-	-
1	11700971	11700977	TAAAAAA	-	Deletion	intergenic	Os01g0311500(dist=1133),Os01g0311600(dist=2270)	-	-
1	11704717	11704731	AACGTTTGATCATTT	-	Deletion	upstream	Os01g0311600(dist=64)	-	-
1	11706874	11706874	A	-	Deletion	intergenic	Os01g0311600(dist=2221),Os01g0311700(dist=6776)	-	-
1	11711499	11711503	AAAAT	-	Deletion	intergenic	Os01g0311600(dist=6846),Os01g0311700(dist=2147)	-	-
1	11713491	11713491	C	-	Deletion	upstream	Os01g0311700(dist=159)	-	-
1	11723929	11723929	C	-	Deletion	intergenic	Os01g0311800(dist=6145),Os01g0312500(dist=17979)	-	-
1	11728208	11728213	GACGCT	-	Deletion	intergenic	Os01g0311800(dist=10424),Os01g0312500(dist=13695)	-	-
1	11754814	11754818	CCGCG	-	Deletion	intergenic	Os01g0312500(dist=4129),Os01g0312800(dist=2131)	-	-
1	11767927	11767942	CTGTAGCCAGCTACAG	-	Deletion	intergenic	Os01g0312800(dist=8362),Os01g0313300(dist=15968)	-	-
1	11772034	11772081	ACGCGGCGTCAGTAACATGCAGAACAACATACGAAGCCTCATGCCGTC	-	Deletion	intergenic	Os01g0312800(dist=12469),Os01g0313300(dist=11829)	-	-
1	11778323	11778323	A	-	Deletion	intergenic	Os01g0312800(dist=18758),Os01g0313300(dist=5587)	-	-
1	11780001	11780010	ACTCGTTTAG	-	Deletion	intergenic	Os01g0312800(dist=20436),Os01g0313300(dist=3900)	-	-
1	11793495	11793504	AGCTCGATCA	-	Deletion	downstream	Os01g0313600(dist=347)	-	-
1	11798578	11798581	GAGA	-	Deletion	intergenic	Os01g0313600(dist=3219),Os01g0314000(dist=1659)	-	-
1	11799570	11799572	GAG	-	Deletion	downstream	Os01g0314000(dist=668)	-	-
1	11799773	11799788	CGCCGCCGCCTCGCCT	-	Deletion	downstream	Os01g0314000(dist=452)	-	-
1	11809406	11809406	T	-	Deletion	upstream	Os01g0314100(dist=377)	-	-
1	11847621	11847648	ATTTTGTCCTAAATTAACTAGAAATACA	-	Deletion	upstream	Os01g0314600(dist=546)	-	-
1	11882449	11882453	TTTAT	-	Deletion	intergenic	Os01g0314800(dist=18037),Os01g0315600(dist=15131)	-	-
1	11901883	11901883	G	-	Deletion	UTR3	Os01g0315600(Os01t0315600-01:c.*474delG)	-	-
1	11902025	11902044	TGATCAAGTTAATAACAACG	-	Deletion	UTR3	Os01g0315600(Os01t0315600-01:c.*616_*635delTGATCAAGTTAATAACAACG)	-	-
1	11914031	11914031	T	-	Deletion	intergenic	Os01g0315800(dist=3116),Os01g0316001(dist=25886)	-	-
1	11915218	11915237	TCAAATTTTTTTCTTACATG	-	Deletion	intergenic	Os01g0315800(dist=4303),Os01g0316001(dist=24680)	-	-
1	11922467	11922472	ACCTTG	-	Deletion	intergenic	Os01g0315800(dist=11552),Os01g0316001(dist=17445)	-	-
1	11925405	11925405	T	-	Deletion	intergenic	Os01g0315800(dist=14490),Os01g0316001(dist=14512)	-	-
1	11930111	11930111	A	-	Deletion	intergenic	Os01g0315800(dist=19196),Os01g0316001(dist=9806)	-	-
1	11983739	11983748	GCCCCACACG	-	Deletion	intergenic	Os01g0316900(dist=1957),Os01g0317500(dist=48222)	-	-
1	12036011	12036041	CCCCTAGCACCGGAGCGGCGGCGGCAGCCGC	-	Deletion	intergenic	Os01g0317500(dist=3757),Os01g0317800(dist=31643)	-	-
1	12038026	12038026	C	-	Deletion	intergenic	Os01g0317500(dist=5772),Os01g0317800(dist=29658)	-	-
1	12073549	12073549	A	-	Deletion	upstream	Os01g0318000(dist=977)	-	-
1	12093768	12093769	AT	-	Deletion	upstream;downstream	Os01g0318202(dist=63);Os01g0318400(dist=63)	-	-
1	12095084	12095084	A	-	Deletion	intergenic	Os01g0318202(dist=1379),Os01g0318600(dist=11404)	-	-
1	12115453	12115453	A	-	Deletion	intergenic	Os01g0318700(dist=4740),Os01g0319000(dist=1654)	-	-
1	12126522	12126547	CTGACGTACTGCGCAGTAACACATCC	-	Deletion	intergenic	Os01g0319000(dist=3496),Os01g0319200(dist=3169)	-	-
1	12129603	12129603	T	-	Deletion	downstream	Os01g0319200(dist=113)	-	-
1	12146224	12146224	T	-	Deletion	intergenic	Os01g0319200(dist=15189),Os01g0319400(dist=11235)	-	-
1	12150819	12150827	ATAGGAGCA	-	Deletion	intergenic	Os01g0319200(dist=19784),Os01g0319400(dist=6632)	-	-
1	12153393	12153394	AG	-	Deletion	intergenic	Os01g0319200(dist=22358),Os01g0319400(dist=4065)	-	-
1	12154584	12154586	TCC	-	Deletion	intergenic	Os01g0319200(dist=23549),Os01g0319400(dist=2873)	-	-
1	12163102	12163104	AAT	-	Deletion	intergenic	Os01g0319400(dist=1335),Os01g0320400(dist=40298)	-	-
1	12165111	12165132	ATATGAATGTGGGAAATGCTAG	-	Deletion	intergenic	Os01g0319400(dist=3344),Os01g0320400(dist=38270)	-	-
1	12165716	12165731	CCTAGGTTCGGCCGAA	-	Deletion	intergenic	Os01g0319400(dist=3949),Os01g0320400(dist=37671)	-	-
1	12172297	12172297	A	-	Deletion	intergenic	Os01g0319400(dist=10530),Os01g0320400(dist=31105)	-	-
1	12176108	12176109	TC	-	Deletion	intergenic	Os01g0319400(dist=14341),Os01g0320400(dist=27293)	-	-
1	12176193	12176195	GGG	-	Deletion	intergenic	Os01g0319400(dist=14426),Os01g0320400(dist=27207)	-	-
1	12176202	12176202	C	-	Deletion	intergenic	Os01g0319400(dist=14435),Os01g0320400(dist=27200)	-	-
1	12182969	12182972	CTAG	-	Deletion	intergenic	Os01g0319400(dist=21202),Os01g0320400(dist=20430)	-	-
1	12204878	12204878	A	-	Deletion	upstream	Os01g0320400(dist=800)	-	-
1	12206755	12206758	ATAT	-	Deletion	intergenic	Os01g0320400(dist=2677),Os01g0320700(dist=7270)	-	-
1	12213902	12213902	A	-	Deletion	upstream	Os01g0320700(dist=126)	-	-
1	12216807	12216808	AC	-	Deletion	intergenic	Os01g0320700(dist=2170),Os01g0321300(dist=18781)	-	-
1	12218543	12218543	G	-	Deletion	intergenic	Os01g0320700(dist=3906),Os01g0321300(dist=17046)	-	-
1	12221369	12221369	A	-	Deletion	intergenic	Os01g0320700(dist=6732),Os01g0321300(dist=14220)	-	-
1	12221400	12221400	A	-	Deletion	intergenic	Os01g0320700(dist=6763),Os01g0321300(dist=14189)	-	-
1	12221653	12221672	AACGGCGTCAAACCTTTAGG	-	Deletion	intergenic	Os01g0320700(dist=7016),Os01g0321300(dist=13917)	-	-
1	12227538	12227539	AA	-	Deletion	intergenic	Os01g0320700(dist=12901),Os01g0321300(dist=8050)	-	-
1	12228855	12228855	C	-	Deletion	intergenic	Os01g0320700(dist=14218),Os01g0321300(dist=6734)	-	-
1	12232449	12232460	CGTCGTCGTCGT	-	Deletion	intergenic	Os01g0320700(dist=17812),Os01g0321300(dist=3129)	-	-
1	12232624	12232628	ATCTG	-	Deletion	intergenic	Os01g0320700(dist=17987),Os01g0321300(dist=2961)	-	-
1	12232973	12233009	GGAGGGGTCGCATCCCCTCCTATGTTGAGTTTTTTTT	-	Deletion	intergenic	Os01g0320700(dist=18336),Os01g0321300(dist=2580)	-	-
1	12234001	12234001	G	-	Deletion	intergenic	Os01g0320700(dist=19364),Os01g0321300(dist=1588)	-	-
1	12259514	12259514	A	-	Deletion	intronic	Os01g0321700	-	-
1	12272035	12272038	CTTA	-	Deletion	intergenic	Os01g0321800(dist=2997),Os01g0321900(dist=7955)	-	-
1	12273692	12273702	TTTCAGCTATT	-	Deletion	intergenic	Os01g0321800(dist=4654),Os01g0321900(dist=6291)	-	-
1	12280225	12280230	GTCGAT	-	Deletion	splicing	Os01g0321900	-	-
1	12281491	12281511	CTTGTACGGATCGTCAGAAAA	-	Deletion	upstream	Os01g0321900(dist=974)	-	-
1	12281508	12281508	A	-	Deletion	upstream	Os01g0321900(dist=991)	-	-
1	12285308	12285310	GAG	-	Deletion	intergenic	Os01g0321900(dist=4791),Os01g0322300(dist=6456)	-	-
1	12293143	12293157	CTACAGAAGAACATG	-	Deletion	upstream	Os01g0322300(dist=748)	-	-
1	12295525	12295527	AGG	-	Deletion	intergenic	Os01g0322300(dist=3130),Os01g0322700(dist=6059)	-	-
1	12302563	12302583	TCATGACATCCAAAAGTTCAC	-	Deletion	downstream	Os01g0322700,Os01g0322800(dist=627)	-	-
1	12309071	12309071	T	-	Deletion	intronic	Os01g0322800	-	-
1	12312123	12312137	TGCCACTCTCGATCC	-	Deletion	intergenic	Os01g0322800(dist=2688),Os01g0323000(dist=14409)	-	-
1	12317600	12317600	C	-	Deletion	intergenic	Os01g0322800(dist=8165),Os01g0323000(dist=8946)	-	-
1	12317612	12317612	C	-	Deletion	intergenic	Os01g0322800(dist=8177),Os01g0323000(dist=8934)	-	-
1	12318619	12318628	TCATACTAGA	-	Deletion	intergenic	Os01g0322800(dist=9184),Os01g0323000(dist=7918)	-	-
1	12319731	12319731	A	-	Deletion	intergenic	Os01g0322800(dist=10296),Os01g0323000(dist=6815)	-	-
1	12320339	12320360	AAACTAATTAAGTCATTGTCAT	-	Deletion	intergenic	Os01g0322800(dist=10904),Os01g0323000(dist=6186)	-	-
1	12325714	12325714	A	-	Deletion	upstream	Os01g0323000(dist=832)	-	-
1	12332395	12332422	TCCTCTTGTTGGAAGAGGAAATCAGAAA	-	Deletion	downstream	Os01g0323000,Os01g0323100(dist=373)	-	-
1	12333534	12333534	A	-	Deletion	intronic	Os01g0323100	-	-
1	12336413	12336413	G	-	Deletion	intronic	Os01g0323100	-	-
1	12362252	12362253	TG	-	Deletion	intergenic	Os01g0323500(dist=9189),Os01g0323600(dist=1588)	-	-
1	12363593	12363593	T	-	Deletion	upstream;downstream	Os01g0323775(dist=248);Os01g0323600(dist=248)	-	-
1	12388229	12388229	C	-	Deletion	intergenic	Os01g0323950(dist=11792),Os01g0324400(dist=15296)	-	-
1	12393136	12393137	AA	-	Deletion	intergenic	Os01g0323950(dist=16699),Os01g0324400(dist=10388)	-	-
1	12402840	12402840	C	-	Deletion	downstream	Os01g0324400(dist=685)	-	-
1	12408355	12408369	TTCCCCTCTTCTCCC	-	Deletion	upstream	Os01g0324400(dist=352)	-	-
1	12413478	12413478	G	-	Deletion	intergenic	Os01g0324400(dist=5475),Os01g0326000(dist=86445)	-	-
1	12432690	12432691	CT	-	Deletion	intergenic	Os01g0324400(dist=24687),Os01g0326000(dist=67232)	-	-
1	12443117	12443117	T	-	Deletion	intergenic	Os01g0324400(dist=35114),Os01g0326000(dist=56806)	-	-
1	12443708	12443726	GGAGCGGTGGAACGGCGGC	-	Deletion	intergenic	Os01g0324400(dist=35705),Os01g0326000(dist=56197)	-	-
1	12490435	12490454	GAGAGAGAGAGAGAGAGAGA	-	Deletion	intergenic	Os01g0324400(dist=82432),Os01g0326000(dist=9469)	-	-
1	12496068	12496078	TTCCAAAAGCG	-	Deletion	intergenic	Os01g0324400(dist=88065),Os01g0326000(dist=3845)	-	-
1	12505666	12505668	TTG	-	Deletion	intergenic	Os01g0326000(dist=1457),Os01g0326100(dist=3922)	-	-
1	12508476	12508479	GGGG	-	Deletion	intergenic	Os01g0326000(dist=4267),Os01g0326100(dist=1111)	-	-
1	12545907	12545907	T	-	Deletion	intergenic	Os01g0326300(dist=26669),Os01g0327000(dist=5426)	-	-
1	12551949	12551952	AGCT	-	Deletion	UTR3	Os01g0327000(Os01t0327000-01:c.*271_*274delAGCT)	-	-
1	12553303	12553303	A	-	Deletion	UTR3	Os01g0327000(Os01t0327000-01:c.*1625delA)	-	-
1	12560855	12560856	AA	-	Deletion	intergenic	Os01g0327000(dist=3587),Os01g0327100(dist=3427)	-	-
1	12562962	12562976	TGCAGTGAGAACACA	-	Deletion	intergenic	Os01g0327000(dist=5694),Os01g0327100(dist=1307)	-	-
1	12566837	12566837	A	-	Deletion	intronic	Os01g0327100,Os01g0327250	-	-
1	12569592	12569600	CGTCCTCGT	-	Deletion	exonic	Os01g0327100	nonframeshift deletion	Os01g0327100:Os01t0327100-01:exon3:c.977_985del:p.326_329del,Os01g0327100:Os01t0327100-02:exon2:c.740_748del:p.247_250del,
1	12570101	12570106	TATATA	-	Deletion	upstream;downstream	Os01g0327250(dist=71);Os01g0327100(dist=71)	-	-
1	12571553	12571556	CAAA	-	Deletion	intergenic	Os01g0327100(dist=1523),Os01g0327400(dist=6633)	-	-
1	12574081	12574086	GAGCGC	-	Deletion	intergenic	Os01g0327100(dist=4051),Os01g0327400(dist=4103)	-	-
1	12575389	12575389	C	-	Deletion	intergenic	Os01g0327100(dist=5359),Os01g0327400(dist=2800)	-	-
1	12575487	12575490	ATAT	-	Deletion	intergenic	Os01g0327100(dist=5457),Os01g0327400(dist=2699)	-	-
1	12575567	12575576	TTCTTCTTTT	-	Deletion	intergenic	Os01g0327100(dist=5537),Os01g0327400(dist=2613)	-	-
1	12575586	12575588	CTG	-	Deletion	intergenic	Os01g0327100(dist=5556),Os01g0327400(dist=2601)	-	-
1	12576613	12576615	TCT	-	Deletion	intergenic	Os01g0327100(dist=6583),Os01g0327400(dist=1574)	-	-
1	12581956	12581964	CGAGCTCGC	-	Deletion	exonic	Os01g0327400	nonframeshift deletion	Os01g0327400:Os01t0327400-01:exon2:c.1008_1016del:p.336_339del,
1	12582546	12582568	ACATCGCCCAGCCCAAAAGCTAT	-	Deletion	downstream	Os01g0327400,Os01g0327500(dist=200)	-	-
1	12582981	12582983	TCG	-	Deletion	UTR3	Os01g0327500(Os01t0327500-01:c.*60_*58delCGA)	-	-
1	12589390	12589396	ATGAAAT	-	Deletion	intronic	Os01g0327600	-	-
1	12593759	12593769	TACTATTTTCC	-	Deletion	intronic	Os01g0327600	-	-
1	12593774	12593793	ATCTTGTTTCAAGAACTGGT	-	Deletion	intronic	Os01g0327600	-	-
1	12593935	12593935	A	-	Deletion	intronic	Os01g0327600	-	-
1	12644510	12644511	AG	-	Deletion	intergenic	Os01g0328300(dist=3835),Os01g0328400(dist=1097)	-	-
1	12644544	12644544	A	-	Deletion	intergenic	Os01g0328300(dist=3869),Os01g0328400(dist=1064)	-	-
1	12645489	12645493	TAACA	-	Deletion	downstream	Os01g0328400(dist=115)	-	-
1	12646581	12646586	TCTCTC	-	Deletion	UTR5	Os01g0328500(Os01t0328500-01:c.-141_-141delins-)	-	-
1	12660982	12661017	TGGTATATATCCCCGGCGAGTTCCACGACCTCGCCG	-	Deletion	intergenic	Os01g0328700(dist=2633),Os01g0328900(dist=6352)	-	-
1	12663789	12663789	C	-	Deletion	intergenic	Os01g0328700(dist=5440),Os01g0328900(dist=3580)	-	-
1	12666930	12666934	TAATT	-	Deletion	downstream	Os01g0328900(dist=435)	-	-
1	12667145	12667146	TT	-	Deletion	downstream	Os01g0328900(dist=223)	-	-
1	12674769	12674770	TA	-	Deletion	intergenic	Os01g0328900(dist=2030),Os01g0329000(dist=2274)	-	-
1	12679751	12679752	CT	-	Deletion	intronic	Os01g0329000,Os01g0329075	-	-
1	12685053	12685054	AT	-	Deletion	intergenic	Os01g0329000(dist=1598),Os01g0329150(dist=11422)	-	-
1	12689266	12689266	T	-	Deletion	intergenic	Os01g0329000(dist=5811),Os01g0329150(dist=7210)	-	-
1	12691999	12691999	A	-	Deletion	intergenic	Os01g0329000(dist=8544),Os01g0329150(dist=4477)	-	-
1	12696084	12696095	CCCGCTCTTAAT	-	Deletion	downstream	Os01g0329150(dist=381)	-	-
1	12696516	12696565	CGAGGGTATAGTGCAACGCCAAGGCAACACTCAAGGGCCCCAATGGCAAG	-	Deletion	ncRNA_exonic	Os01g0329150	-	-
1	12707186	12707189	TTAT	-	Deletion	intronic	Os01g0329400	-	-
1	12731378	12731423	CTGCGATGGGTCGTCACGGACGTGTGTAGGTGTTGTGTGGTGCACA	-	Deletion	UTR3	Os01g0329800(Os01t0329800-02:c.*918_*963delCTGCGATGGGTCGTCACGGACGTGTGTAGGTGTTGTGTGGTGCACA)	-	-
1	12731684	12731713	ATCTGGACAGATGCATGTCCAGATTCATTG	-	Deletion	downstream	Os01g0329800(dist=158)	-	-
1	12731801	12731802	CA	-	Deletion	downstream	Os01g0329800(dist=275)	-	-
1	12733722	12733722	C	-	Deletion	upstream	Os01g0329900(dist=376)	-	-
1	12733822	12733824	TTA	-	Deletion	upstream	Os01g0329900(dist=274)	-	-
1	12733823	12733825	TAA	-	Deletion	upstream	Os01g0329900(dist=273)	-	-
1	12733947	12733954	AGCCAGCC	-	Deletion	upstream	Os01g0329900(dist=144)	-	-
1	12741540	12741541	AG	-	Deletion	upstream	Os01g0330100(dist=671)	-	-
1	12741555	12741569	TGTCTGATCAAAGTA	-	Deletion	upstream	Os01g0330100(dist=643)	-	-
1	12741652	12741658	TTTATAT	-	Deletion	upstream	Os01g0330100(dist=554)	-	-
1	12772338	12772349	TGTACATCTTCC	-	Deletion	intergenic	Os01g0330650(dist=7037),Os01g0331100(dist=32230)	-	-
1	12775080	12775082	CAC	-	Deletion	intergenic	Os01g0330650(dist=9779),Os01g0331100(dist=29497)	-	-
1	12804551	12804588	TGCTAGCTCCTCGGCTCCTGCCTTCTCCAGGTCCAGGC	-	Deletion	UTR5	Os01g0331100(Os01t0331100-01:c.-152_-143delins-)	-	-
1	12809274	12809281	TGTGTCAG	-	Deletion	intronic	Os01g0331100	-	-
1	12839573	12839600	TTATTCCTCATCTCTCTGAACCTCTAAA	-	Deletion	intergenic	Os01g0331100(dist=29369),Os01g0331900(dist=9323)	-	-
1	12840531	12840541	CACGTGGGGCT	-	Deletion	intergenic	Os01g0331100(dist=30327),Os01g0331900(dist=8382)	-	-
1	12854104	12854113	ACACCTTTAA	-	Deletion	downstream	Os01g0331900(dist=706)	-	-
1	12859873	12859875	ACA	-	Deletion	upstream	Os01g0332002(dist=280)	-	-
1	12867691	12867691	T	-	Deletion	intergenic	Os01g0332002(dist=7393),Os01g0332100(dist=2549)	-	-
1	12868376	12868385	ATACAAATAA	-	Deletion	intergenic	Os01g0332002(dist=8078),Os01g0332100(dist=1855)	-	-
1	12877575	12877583	TCTGAAACA	-	Deletion	intronic	Os01g0332200	-	-
1	12879679	12879679	A	-	Deletion	intronic	Os01g0332200	-	-
1	12883924	12883929	GAGAGA	-	Deletion	intronic	Os01g0332200	-	-
1	12888626	12888629	TAAA	-	Deletion	intergenic	Os01g0332200(dist=3147),Os01g0332500(dist=7730)	-	-
1	12922985	12922991	CAAAATC	-	Deletion	UTR5	Os01g0332900(Os01t0332900-02:c.-814_-820delGATTTTG,Os01t0332900-01:c.-814_-820delGATTTTG)	-	-
1	12923937	12923940	AAAA	-	Deletion	UTR5	Os01g0332900(Os01t0332900-01:c.-1766_-1769delTTTT)	-	-
1	12926058	12926067	TATGTATGTA	-	Deletion	downstream	Os01g0333001(dist=517)	-	-
1	12928544	12928556	TTTTAATATATAC	-	Deletion	intergenic	Os01g0333001(dist=3003),Os01g0333600(dist=52029)	-	-
1	12931391	12931391	A	-	Deletion	intergenic	Os01g0333001(dist=5850),Os01g0333600(dist=49194)	-	-
1	12936366	12936391	ATATATATATATATATATATATATAA	-	Deletion	intergenic	Os01g0333001(dist=10825),Os01g0333600(dist=44194)	-	-
1	12937312	12937312	T	-	Deletion	intergenic	Os01g0333001(dist=11771),Os01g0333600(dist=43273)	-	-
1	12937651	12937657	AACAAAT	-	Deletion	intergenic	Os01g0333001(dist=12110),Os01g0333600(dist=42928)	-	-
1	12943925	12943925	A	-	Deletion	intergenic	Os01g0333001(dist=18384),Os01g0333600(dist=36660)	-	-
1	12945661	12945662	TC	-	Deletion	intergenic	Os01g0333001(dist=20120),Os01g0333600(dist=34923)	-	-
1	12945776	12945776	G	-	Deletion	intergenic	Os01g0333001(dist=20235),Os01g0333600(dist=34809)	-	-
1	12947032	12947044	TGGATTATTACTT	-	Deletion	intergenic	Os01g0333001(dist=21491),Os01g0333600(dist=33541)	-	-
1	12985838	12985838	T	-	Deletion	intergenic	Os01g0333600(dist=3057),Os01g0335600(dist=154199)	-	-
1	13118531	13118533	CGT	-	Deletion	intergenic	Os01g0333600(dist=135750),Os01g0335600(dist=21504)	-	-
1	13127067	13127067	G	-	Deletion	intergenic	Os01g0333600(dist=144286),Os01g0335600(dist=12970)	-	-
1	13131742	13131758	CATTTCATCTATAGATG	-	Deletion	intergenic	Os01g0333600(dist=148961),Os01g0335600(dist=8279)	-	-
1	13155670	13155670	A	-	Deletion	intergenic	Os01g0335700(dist=10729),Os01g0336300(dist=15127)	-	-
1	13159569	13159591	CTTTATGAAAGTTTGATGTGTAT	-	Deletion	intergenic	Os01g0335700(dist=14628),Os01g0336300(dist=11206)	-	-
1	13186423	13186424	CT	-	Deletion	intergenic	Os01g0336300(dist=14494),Os01g0337160(dist=12062)	-	-
1	13199980	13199989	ACCTTGGATT	-	Deletion	upstream;downstream	Os01g0337160(dist=402);Os01g0337180(dist=402)	-	-
1	13202009	13202009	G	-	Deletion	intergenic	Os01g0337160(dist=2431),Os01g0337100(dist=9978)	-	-
1	13202014	13202016	CGT	-	Deletion	intergenic	Os01g0337160(dist=2436),Os01g0337100(dist=9971)	-	-
1	13206453	13206456	GTAT	-	Deletion	intergenic	Os01g0337160(dist=6875),Os01g0337100(dist=5531)	-	-
1	13207253	13207260	TATTTCTA	-	Deletion	intergenic	Os01g0337160(dist=7675),Os01g0337100(dist=4727)	-	-
1	13242883	13242884	TT	-	Deletion	intronic	Os01g0337500	-	-
1	13271161	13271168	CTTGCCGC	-	Deletion	intergenic	Os01g0337700(dist=2807),Os01g0337900(dist=1446)	-	-
1	13282566	13282583	TTTGCCATTCCTGATATT	-	Deletion	downstream	Os01g0337900(dist=558)	-	-
1	13282626	13282630	CTTTT	-	Deletion	downstream	Os01g0337900(dist=618)	-	-
1	13291163	13291172	AGCAAATCTC	-	Deletion	upstream;downstream	Os01g0338100(dist=166);Os01g0338150(dist=166)	-	-
1	13291780	13291785	CGGCGG	-	Deletion	exonic	Os01g0338100,Os01g0338150	nonframeshift deletion	Os01g0338100:Os01t0338100-00:exon1:c.123_128del:p.41_43del,Os01g0338150:Os01t0338150-01:exon5:c.188_193del:p.63_65del,
1	13294852	13294864	TTATTAGCCATCT	-	Deletion	UTR5	Os01g0338150(Os01t0338150-01:c.-2543_-2555delAGATGGCTAATAA)	-	-
1	13307314	13307317	ATTG	-	Deletion	intergenic	Os01g0338200(dist=2062),Os01g0338401(dist=4284)	-	-
1	13307563	13307563	C	-	Deletion	intergenic	Os01g0338200(dist=2311),Os01g0338401(dist=4038)	-	-
1	13307708	13307710	ATC	-	Deletion	intergenic	Os01g0338200(dist=2456),Os01g0338401(dist=3891)	-	-
1	13311322	13311326	ATATT	-	Deletion	downstream	Os01g0338401(dist=275)	-	-
1	13312756	13312758	CCT	-	Deletion	UTR3	Os01g0338401(Os01t0338401-01:c.*2155_*2153delAGG)	-	-
1	13334885	13334901	AATAATTTCCCTAACTT	-	Deletion	intergenic	Os01g0338600(dist=11087),Os01g0339400(dist=7227)	-	-
1	13337725	13337733	TGGGTGATG	-	Deletion	intergenic	Os01g0338600(dist=13927),Os01g0339400(dist=4395)	-	-
1	13352209	13352209	A	-	Deletion	intergenic	Os01g0339851(dist=1428),Os01g0339900(dist=1420)	-	-
1	13356416	13356417	GT	-	Deletion	ncRNA_exonic	Os01g0339950	-	-
1	13370095	13370097	TTT	-	Deletion	intergenic	Os01g0340100(dist=5165),Os01g0340400(dist=3523)	-	-
1	13374889	13374900	GCCACCGTTCCA	-	Deletion	downstream	Os01g0340400(dist=418)	-	-
1	13379402	13379402	A	-	Deletion	intergenic	Os01g0340400(dist=4931),Os01g0340600(dist=16862)	-	-
1	13385098	13385102	TTTTC	-	Deletion	intergenic	Os01g0340400(dist=10627),Os01g0340600(dist=11162)	-	-
1	13404004	13404014	GAGATAGATCT	-	Deletion	intergenic	Os01g0340801(dist=2079),Os01g0341000(dist=18896)	-	-
1	13413870	13413872	GGA	-	Deletion	intergenic	Os01g0340801(dist=11945),Os01g0341000(dist=9038)	-	-
1	13428302	13428305	GATC	-	Deletion	intergenic	Os01g0341000(dist=3677),Os01g0341200(dist=8704)	-	-
1	13433432	13433434	TAC	-	Deletion	intergenic	Os01g0341000(dist=8807),Os01g0341200(dist=3575)	-	-
1	13434553	13434554	TA	-	Deletion	intergenic	Os01g0341000(dist=9928),Os01g0341200(dist=2455)	-	-
1	13437515	13437517	GTC	-	Deletion	exonic	Os01g0341200	nonframeshift deletion	Os01g0341200:Os01t0341200-01:exon1:c.967_969del:p.323_323del,
1	13438806	13438806	A	-	Deletion	upstream	Os01g0341200(dist=239)	-	-
1	13443740	13443747	AGATTACA	-	Deletion	downstream	Os01g0341300(dist=212)	-	-
1	13444125	13444133	TCTCTCACT	-	Deletion	downstream	Os01g0341300(dist=597)	-	-
1	13456137	13456153	CTTACGGTGTTAGGGCC	-	Deletion	intergenic	Os01g0341300(dist=12609),Os01g0341750(dist=31739)	-	-
1	13459698	13459714	GCGACCTTGAGCCTTCA	-	Deletion	intergenic	Os01g0341300(dist=16170),Os01g0341750(dist=28178)	-	-
1	13485673	13485708	CAAAGCCCATCAACAAAGACGTAGGATTGCTTAATC	-	Deletion	intergenic	Os01g0341300(dist=42145),Os01g0341750(dist=2184)	-	-
1	13488039	13488041	CGT	-	Deletion	UTR3	Os01g0341750(Os01t0341750-00:c.*255_*253delACG)	-	-
1	13507223	13507236	CAAATTCCACTCTT	-	Deletion	upstream	Os01g0341750(dist=352)	-	-
1	13511469	13511469	T	-	Deletion	intergenic	Os01g0342500(dist=2587),Os01g0342750(dist=13085)	-	-
1	13515996	13516026	TATCGATTGACGGCGCGCACGCGGCGGCCGA	-	Deletion	intergenic	Os01g0342500(dist=7114),Os01g0342750(dist=8528)	-	-
1	13521180	13521182	CTC	-	Deletion	intergenic	Os01g0342500(dist=12298),Os01g0342750(dist=3372)	-	-
1	13537760	13537807	TGTGTCACAATATAAGCATTCTTACGCTAATTCCCATCACTGTTTCAA	-	Deletion	intergenic	Os01g0342800(dist=5983),Os01g0342900(dist=1965)	-	-
1	13548140	13548165	ATAATCTCAACAGTTCTTCCTGCCCA	-	Deletion	intergenic	Os01g0342900(dist=6219),Os01g0343100(dist=2207)	-	-
1	13548855	13548856	GA	-	Deletion	intergenic	Os01g0342900(dist=6934),Os01g0343100(dist=1516)	-	-
1	13558346	13558361	CACACACGCGCGCGCG	-	Deletion	intergenic	Os01g0343100(dist=1362),Os01g0343200(dist=2471)	-	-
1	13558348	13558361	CACACGCGCGCGCG	-	Deletion	intergenic	Os01g0343100(dist=1364),Os01g0343200(dist=2471)	-	-
1	13558858	13558869	AAGATATTATAA	-	Deletion	intergenic	Os01g0343100(dist=1874),Os01g0343200(dist=1963)	-	-
1	13572511	13572519	GCAACAACT	-	Deletion	exonic	Os01g0343300,Os01g0343350	nonframeshift deletion	Os01g0343350:Os01t0343350-00:exon1:c.134_142del:p.45_48del,Os01g0343300:Os01t0343300-01:exon3:c.251_259del:p.84_87del,
1	13573310	13573312	AAG	-	Deletion	upstream;downstream	Os01g0343350(dist=191);Os01g0343300(dist=191)	-	-
1	13573313	13573313	A	-	Deletion	upstream;downstream	Os01g0343350(dist=194);Os01g0343300(dist=194)	-	-
1	13580487	13580498	GAGAGAGAGAGA	-	Deletion	upstream	Os01g0343400(dist=217)	-	-
1	13618268	13618278	AAGACGGGCCA	-	Deletion	intergenic	Os01g0344620(dist=3978),Os01g0346400(dist=24631)	-	-
1	13658018	13658024	TAACATA	-	Deletion	intergenic	Os01g0346400(dist=13481),Os01g0346250(dist=112722)	-	-
1	13661062	13661079	GGTCGGTGGTGCTCCGGT	-	Deletion	intergenic	Os01g0346400(dist=16525),Os01g0346250(dist=109667)	-	-
1	13716869	13716871	CTA	-	Deletion	intergenic	Os01g0346400(dist=72332),Os01g0346250(dist=53875)	-	-
1	13717942	13717955	GGTCCACCTGCAAA	-	Deletion	intergenic	Os01g0346400(dist=73405),Os01g0346250(dist=52791)	-	-
1	13724723	13724723	G	-	Deletion	intergenic	Os01g0346400(dist=80186),Os01g0346250(dist=46023)	-	-
1	13768936	13768950	GTTCCCAGGCGGACC	-	Deletion	intergenic	Os01g0346400(dist=124399),Os01g0346250(dist=1796)	-	-
1	13782557	13782558	AC	-	Deletion	intergenic	Os01g0346700(dist=2771),Os01g0347000(dist=12296)	-	-
1	13785109	13785109	C	-	Deletion	intergenic	Os01g0346700(dist=5323),Os01g0347000(dist=9745)	-	-
1	13791256	13791256	T	-	Deletion	intergenic	Os01g0346700(dist=11470),Os01g0347000(dist=3598)	-	-
1	13804867	13804868	TC	-	Deletion	upstream;downstream	Os01g0347100(dist=103);Os01g0347150(dist=103)	-	-
1	13804890	13804892	AGT	-	Deletion	upstream;downstream	Os01g0347100(dist=126);Os01g0347150(dist=126)	-	-
1	13840814	13840815	TG	-	Deletion	intergenic	Os01g0347500(dist=1729),Os01g0347600(dist=1457)	-	-
1	13841006	13841009	CATG	-	Deletion	intergenic	Os01g0347500(dist=1921),Os01g0347600(dist=1263)	-	-
1	13841241	13841242	GA	-	Deletion	intergenic	Os01g0347500(dist=2156),Os01g0347600(dist=1030)	-	-
1	13850652	13850652	T	-	Deletion	intergenic	Os01g0347600(dist=6908),Os01g0348000(dist=8804)	-	-
1	13852578	13852579	AG	-	Deletion	intergenic	Os01g0347600(dist=8834),Os01g0348000(dist=6877)	-	-
1	13855637	13855637	C	-	Deletion	intergenic	Os01g0347600(dist=11893),Os01g0348000(dist=3819)	-	-
1	13859074	13859081	CCCAAGTC	-	Deletion	upstream	Os01g0348000(dist=375)	-	-
1	13884335	13884353	AGGTGAAAATTTTTGTTTT	-	Deletion	intergenic	Os01g0348000(dist=24584),Os01g0348600(dist=2919)	-	-
1	13898903	13898904	CC	-	Deletion	downstream	Os01g0348700,Os01g0348800(dist=619)	-	-
1	13899424	13899434	CGTGTTTGGTT	-	Deletion	downstream	Os01g0348800(dist=89)	-	-
1	13900800	13900803	TAAT	-	Deletion	upstream	Os01g0348800(dist=71)	-	-
1	13901689	13901691	AGT	-	Deletion	upstream	Os01g0348800(dist=960)	-	-
1	13902079	13902090	TTGCTATTGGCC	-	Deletion	intergenic	Os01g0348800(dist=1350),Os01g0348900(dist=1195)	-	-
1	13902678	13902682	CCGTT	-	Deletion	downstream	Os01g0348900(dist=603)	-	-
1	13905060	13905062	ATT	-	Deletion	upstream	Os01g0348900(dist=434)	-	-
1	13906691	13906691	T	-	Deletion	intergenic	Os01g0348900(dist=2065),Os01g0349000(dist=4543)	-	-
1	13906999	13907000	CT	-	Deletion	intergenic	Os01g0348900(dist=2373),Os01g0349000(dist=4234)	-	-
1	13916942	13916942	G	-	Deletion	intergenic	Os01g0349000(dist=4120),Os01g0349400(dist=5559)	-	-
1	13917509	13917511	GTT	-	Deletion	intergenic	Os01g0349000(dist=4687),Os01g0349400(dist=4990)	-	-
1	13918567	13918603	AAAATTTTCAAAATGAATATGAAAGATCTACGGCTTC	-	Deletion	intergenic	Os01g0349000(dist=5745),Os01g0349400(dist=3898)	-	-
1	13920758	13920758	T	-	Deletion	intergenic	Os01g0349000(dist=7936),Os01g0349400(dist=1743)	-	-
1	13920781	13920781	A	-	Deletion	intergenic	Os01g0349000(dist=7959),Os01g0349400(dist=1720)	-	-
1	13921725	13921746	ACTAAAATAGTTCTCAGTAACT	-	Deletion	downstream	Os01g0349400(dist=755)	-	-
1	13928122	13928133	AAAAATCTAGAG	-	Deletion	upstream	Os01g0349400(dist=669)	-	-
1	13928761	13928765	TTGAT	-	Deletion	intergenic	Os01g0349400(dist=1308),Os01g0349600(dist=5731)	-	-
1	13929136	13929138	AAA	-	Deletion	intergenic	Os01g0349400(dist=1683),Os01g0349600(dist=5358)	-	-
1	13929267	13929289	GTTAGATGCACGATTTGAATGAA	-	Deletion	intergenic	Os01g0349400(dist=1814),Os01g0349600(dist=5207)	-	-
1	13935579	13935579	G	-	Deletion	UTR3	Os01g0349600(Os01t0349600-01:c.*501delG)	-	-
1	13942361	13942368	CTTCTTTC	-	Deletion	intronic	Os01g0349800	-	-
1	13947626	13947627	CA	-	Deletion	intergenic	Os01g0349800(dist=3021),Os01g0350000(dist=9887)	-	-
1	13951586	13951593	TTGTACTA	-	Deletion	intergenic	Os01g0349800(dist=6981),Os01g0350000(dist=5921)	-	-
1	13970601	13970601	A	-	Deletion	intergenic	Os01g0350000(dist=11377),Os01g0350100(dist=7447)	-	-
1	13982728	13982729	TC	-	Deletion	intronic	Os01g0350300	-	-
1	13996964	13996965	AA	-	Deletion	intergenic	Os01g0350500(dist=8224),Os01g0350900(dist=15550)	-	-
1	14005460	14005472	ACTCGAGCCCCCC	-	Deletion	intergenic	Os01g0350500(dist=16720),Os01g0350900(dist=7043)	-	-
1	14009762	14009763	CT	-	Deletion	intergenic	Os01g0350500(dist=21022),Os01g0350900(dist=2752)	-	-
1	14015245	14015246	AG	-	Deletion	intronic	Os01g0350900	-	-
1	14015783	14015788	TAAAAC	-	Deletion	intronic	Os01g0350900	-	-
1	14020504	14020520	CCACGTATATAAAAGGT	-	Deletion	intergenic	Os01g0350900(dist=1039),Os01g0351100(dist=15941)	-	-
1	14020737	14020742	CAATAC	-	Deletion	intergenic	Os01g0350900(dist=1272),Os01g0351100(dist=15719)	-	-
1	14029739	14029743	TCTAG	-	Deletion	intergenic	Os01g0350900(dist=10274),Os01g0351100(dist=6718)	-	-
1	14030891	14030896	ATAGTA	-	Deletion	intergenic	Os01g0350900(dist=11426),Os01g0351100(dist=5565)	-	-
1	14033110	14033110	T	-	Deletion	intergenic	Os01g0350900(dist=13645),Os01g0351100(dist=3351)	-	-
1	14040090	14040130	TATTAGTTACAAAGCCTGTGAATATATCACTATCCATAAAG	-	Deletion	intronic	Os01g0351100	-	-
1	14045178	14045200	CGCATGCTAACTTGAGATGATCG	-	Deletion	intergenic	Os01g0351100(dist=4370),Os01g0351200(dist=2644)	-	-
1	14045933	14045942	ATGTTAATTT	-	Deletion	intergenic	Os01g0351100(dist=5125),Os01g0351200(dist=1902)	-	-
1	14046396	14046396	G	-	Deletion	intergenic	Os01g0351100(dist=5588),Os01g0351200(dist=1448)	-	-
1	14055370	14055374	AACAC	-	Deletion	downstream	Os01g0351200(dist=461)	-	-
1	14055681	14055683	TAT	-	Deletion	downstream	Os01g0351200(dist=772)	-	-
1	14059535	14059543	CCCCCCCCC	-	Deletion	upstream	Os01g0351300(dist=60)	-	-
1	14072405	14072412	AGCTTAAG	-	Deletion	intergenic	Os01g0351500(dist=2842),Os01g0351800(dist=5249)	-	-
1	14082016	14082023	CTCAGTCC	-	Deletion	intergenic	Os01g0351800(dist=1316),Os01g0352100(dist=19971)	-	-
1	14086139	14086141	CGG	-	Deletion	intergenic	Os01g0351800(dist=5439),Os01g0352100(dist=15853)	-	-
1	14092833	14092833	A	-	Deletion	intergenic	Os01g0351800(dist=12133),Os01g0352100(dist=9161)	-	-
1	14099852	14099857	GACGAT	-	Deletion	intergenic	Os01g0351800(dist=19152),Os01g0352100(dist=2137)	-	-
1	14100131	14100150	TGGCGACGACGACAGGAAGG	-	Deletion	intergenic	Os01g0351800(dist=19431),Os01g0352100(dist=1844)	-	-
1	14103129	14103129	T	-	Deletion	intronic	Os01g0352100	-	-
1	14103890	14103892	ATC	-	Deletion	intronic	Os01g0352100	-	-
1	14104511	14104514	CCGA	-	Deletion	intronic	Os01g0352100	-	-
1	14104525	14104527	TTT	-	Deletion	intronic	Os01g0352100	-	-
1	14105944	14105946	TAG	-	Deletion	intronic	Os01g0352100	-	-
1	14106626	14106676	ATCCCACTCACCTTCCAACCAAACACTCCTAAAATGGGTTCATCCCATCCT	-	Deletion	intronic	Os01g0352100	-	-
1	14110521	14110546	TGGCATTGGCCATAGCTAGATCACGG	-	Deletion	intergenic	Os01g0352100(dist=2438),Os01g0352751(dist=34379)	-	-
1	14116892	14116895	ATAA	-	Deletion	intergenic	Os01g0352100(dist=8809),Os01g0352751(dist=28030)	-	-
1	14145094	14145096	GGA	-	Deletion	downstream	Os01g0352751(dist=45)	-	-
1	14149072	14149072	A	-	Deletion	intergenic	Os01g0352751(dist=4023),Os01g0353400(dist=18590)	-	-
1	14172310	14172316	TTTTTTT	-	Deletion	intronic	Os01g0353600	-	-
1	14191254	14191268	GTCATGGATCTAGAT	-	Deletion	intergenic	Os01g0353600(dist=15466),Os01g0353900(dist=6064)	-	-
1	14195815	14195830	TGGGACTAAAGATGGA	-	Deletion	intergenic	Os01g0353600(dist=20027),Os01g0353900(dist=1502)	-	-
1	14217308	14217308	A	-	Deletion	intergenic	Os01g0353900(dist=17795),Os01g0354175(dist=7011)	-	-
1	14257451	14257456	CAAACT	-	Deletion	downstream	Os01g0354700(dist=828)	-	-
1	14260238	14260253	ATCACTCGCTCCGCGC	-	Deletion	intergenic	Os01g0354700(dist=3615),Os01g0355100(dist=3825)	-	-
1	14276038	14276039	AA	-	Deletion	intergenic	Os01g0355100(dist=8830),Os01g0355250(dist=4927)	-	-
1	14284760	14284760	A	-	Deletion	intergenic	Os01g0355250(dist=2727),Os01g0355400(dist=5616)	-	-
1	14285061	14285062	CT	-	Deletion	intergenic	Os01g0355250(dist=3028),Os01g0355400(dist=5314)	-	-
1	14290524	14290524	T	-	Deletion	exonic	Os01g0355400	frameshift deletion	Os01g0355400:Os01t0355400-01:exon1:c.94delT:p.Y32fs,
1	14290622	14290629	CCCCAAGT	-	Deletion	exonic	Os01g0355400	frameshift deletion	Os01g0355400:Os01t0355400-01:exon1:c.192_199del:p.Y64fs,
1	14291708	14291715	TCCACCTG	-	Deletion	downstream	Os01g0355400,Os01g0355500(dist=400)	-	-
1	14291809	14291831	AGTGTGGTGACTATTTAGGCTTA	-	Deletion	downstream	Os01g0355400,Os01g0355500(dist=284)	-	-
1	14291883	14291883	T	-	Deletion	downstream	Os01g0355400,Os01g0355500(dist=232)	-	-
1	14291895	14291901	AGAGTAT	-	Deletion	downstream	Os01g0355400,Os01g0355500(dist=214)	-	-
1	14299471	14299476	AGCTTC	-	Deletion	exonic	Os01g0355500	nonframeshift deletion	Os01g0355500:Os01t0355500-02:exon2:c.2134_2139del:p.712_713del,
1	14303114	14303115	GT	-	Deletion	UTR5	Os01g0355500(Os01t0355500-02:c.-58_-59delAC,Os01t0355500-01:c.-58_-59delAC)	-	-
1	14310009	14310009	A	-	Deletion	intronic	Os01g0355600	-	-
1	14317057	14317063	CTCTGGG	-	Deletion	downstream	Os01g0355600(dist=548)	-	-
1	14319830	14319840	GGCACTGAAAT	-	Deletion	upstream	Os01g0355700(dist=41)	-	-
1	14320025	14320028	ATAT	-	Deletion	upstream	Os01g0355700(dist=236)	-	-
1	14320092	14320094	TTT	-	Deletion	upstream	Os01g0355700(dist=303)	-	-
1	14321366	14321371	TGGATC	-	Deletion	intergenic	Os01g0355700(dist=1577),Os01g0355800(dist=4812)	-	-
1	14322513	14322517	TATAC	-	Deletion	intergenic	Os01g0355700(dist=2724),Os01g0355800(dist=3666)	-	-
1	14322891	14322897	CTGATAT	-	Deletion	intergenic	Os01g0355700(dist=3102),Os01g0355800(dist=3286)	-	-
1	14323788	14323810	TTATTGATAGATCGATCTAATGG	-	Deletion	intergenic	Os01g0355700(dist=3999),Os01g0355800(dist=2373)	-	-
1	14325079	14325093	ATACAAAAGAAATAA	-	Deletion	intergenic	Os01g0355700(dist=5290),Os01g0355800(dist=1090)	-	-
1	14327510	14327520	AATCATGTTTT	-	Deletion	downstream	Os01g0355800(dist=410)	-	-
1	14334200	14334206	CGTCTCT	-	Deletion	upstream	Os01g0355900(dist=994)	-	-
1	14334660	14334686	AACTAGACTTGCTCTCTTCAGTCAAAA	-	Deletion	intergenic	Os01g0355900(dist=1454),Os01g0356400(dist=5640)	-	-
1	14334836	14334889	TGTCTCGGACATCAATATCGGTATATCACTGTACGTGTTAATGCGTCAATATTG	-	Deletion	intergenic	Os01g0355900(dist=1630),Os01g0356400(dist=5437)	-	-
1	14335330	14335331	TG	-	Deletion	intergenic	Os01g0355900(dist=2124),Os01g0356400(dist=4995)	-	-
1	14336448	14336453	GTGCAT	-	Deletion	intergenic	Os01g0355900(dist=3242),Os01g0356400(dist=3873)	-	-
1	14336716	14336717	GA	-	Deletion	intergenic	Os01g0355900(dist=3510),Os01g0356400(dist=3609)	-	-
1	14337023	14337043	AAAAATTTCCAAAGCAATGGG	-	Deletion	intergenic	Os01g0355900(dist=3817),Os01g0356400(dist=3283)	-	-
1	14337282	14337289	ATTCAGCC	-	Deletion	intergenic	Os01g0355900(dist=4076),Os01g0356400(dist=3037)	-	-
1	14339863	14339871	GGGGTCAAA	-	Deletion	downstream	Os01g0356400(dist=455)	-	-
1	14349964	14349975	AGTAGGTATAAT	-	Deletion	intronic	Os01g0356400	-	-
1	14362659	14362662	AAAT	-	Deletion	intergenic	Os01g0356400(dist=5210),Os01g0356450(dist=14428)	-	-
1	14363264	14363307	CCCCTTCCGTCACATAAAAAATAATCTAGGATGTAAAAAATAAT	-	Deletion	intergenic	Os01g0356400(dist=5815),Os01g0356450(dist=13783)	-	-
1	14363279	14363298	AAAAAATAATCTAGGATGTA	-	Deletion	intergenic	Os01g0356400(dist=5830),Os01g0356450(dist=13792)	-	-
1	14378509	14378530	GACGGTGGTGCGAGCGCCTGGC	-	Deletion	upstream	Os01g0356450(dist=552)	-	-
1	14378993	14379014	CGTATTGAATTTGTGTCAATTG	-	Deletion	intergenic	Os01g0356450(dist=1036),Os01g0356500(dist=12985)	-	-
1	14379840	14379874	CATACAGCCTGACCGTCCTACAAGCCAGATCGAGC	-	Deletion	intergenic	Os01g0356450(dist=1883),Os01g0356500(dist=12125)	-	-
1	14381702	14381705	GGCC	-	Deletion	intergenic	Os01g0356450(dist=3745),Os01g0356500(dist=10294)	-	-
1	14381971	14381974	CTAG	-	Deletion	intergenic	Os01g0356450(dist=4014),Os01g0356500(dist=10025)	-	-
1	14388071	14388071	A	-	Deletion	intergenic	Os01g0356450(dist=10114),Os01g0356500(dist=3928)	-	-
1	14390169	14390180	TTACAAATAAAT	-	Deletion	intergenic	Os01g0356450(dist=12212),Os01g0356500(dist=1819)	-	-
1	14407738	14407773	ACCTTGCTGGGATTCGAATAAGCTGCAGTTACAATA	-	Deletion	intergenic	Os01g0356500(dist=9140),Os01g0356800(dist=6897)	-	-
1	14433375	14433376	TG	-	Deletion	intronic	Os01g0356800	-	-
1	14440015	14440015	A	-	Deletion	upstream	Os01g0356900(dist=327)	-	-
1	14443556	14443556	C	-	Deletion	upstream	Os01g0356951(dist=922)	-	-
1	14445619	14445619	A	-	Deletion	downstream	Os01g0356951(dist=509)	-	-
1	14446046	14446046	T	-	Deletion	upstream;downstream	Os01g0357100(dist=867);Os01g0356951(dist=936)	-	-
1	14446898	14446918	AGAAAAAATCCTATCGAACCT	-	Deletion	UTR5	Os01g0357100(Os01t0357100-01:c.-514_-509delins-)	-	-
1	14451364	14451369	ATTTAT	-	Deletion	intronic	Os01g0357100,Os01g0357150	-	-
1	14454352	14454373	TCACGCCGGACATCGATCTTCC	-	Deletion	UTR3	Os01g0357200(Os01t0357200-01:c.*37_*58delTCACGCCGGACATCGATCTTCC)	-	-
1	14454412	14454415	AATT	-	Deletion	UTR3	Os01g0357200(Os01t0357200-01:c.*97_*100delAATT)	-	-
1	14458129	14458133	TGGGC	-	Deletion	intergenic	Os01g0357200(dist=3580),Os01g0357400(dist=1818)	-	-
1	14458399	14458401	GAA	-	Deletion	intergenic	Os01g0357200(dist=3850),Os01g0357400(dist=1550)	-	-
1	14459599	14459616	TAGTACTAAGATACGTCA	-	Deletion	upstream	Os01g0357400(dist=335)	-	-
1	14470299	14470299	A	-	Deletion	upstream	Os01g0357800(dist=944)	-	-
1	14471171	14471185	AAACTATTAGGACGT	-	Deletion	upstream	Os01g0357800(dist=58)	-	-
1	14482462	14482467	GCGGCT	-	Deletion	upstream	Os01g0357900(dist=909)	-	-
1	14483343	14483345	GAT	-	Deletion	intergenic	Os01g0357900(dist=1790),Os01g0358100(dist=3049)	-	-
1	14484055	14484065	TTCGCCAAAGC	-	Deletion	intergenic	Os01g0357900(dist=2502),Os01g0358100(dist=2329)	-	-
1	14484390	14484423	GCCATTCATGCGGGGGTTATTAATGCCGCCGATC	-	Deletion	intergenic	Os01g0357900(dist=2837),Os01g0358100(dist=1971)	-	-
1	14486710	14486713	TGGA	-	Deletion	UTR3	Os01g0358100(Os01t0358100-01:c.*15_*12delTCCA)	-	-
1	14489289	14489289	T	-	Deletion	intergenic	Os01g0358100(dist=2151),Os01g0358300(dist=17530)	-	-
1	14504484	14504484	A	-	Deletion	intergenic	Os01g0358100(dist=17346),Os01g0358300(dist=2335)	-	-
1	14509951	14509960	AAGTGTCACC	-	Deletion	intronic	Os01g0358300	-	-
1	14511648	14511691	TTGGCTATACTATTAAACTTGCTCTTAGAGCAAGTTTAATAGTA	-	Deletion	intronic	Os01g0358300	-	-
1	14512664	14512664	G	-	Deletion	intronic	Os01g0358300	-	-
1	14530112	14530112	T	-	Deletion	exonic	Os01g0358700	frameshift deletion	Os01g0358700:Os01t0358700-01:exon1:c.1422delA:p.K474fs,
1	14545615	14545628	TCACAGCCCATATT	-	Deletion	upstream;downstream	Os01g0358900(dist=108);Os01g0358800(dist=866)	-	-
1	14569932	14569939	TCGTTCGT	-	Deletion	intergenic	Os01g0358900(dist=24425),Os01g0359400(dist=6662)	-	-
1	14582587	14582592	AGAAAA	-	Deletion	upstream	Os01g0359400(dist=624)	-	-
1	14609530	14609534	GCCCT	-	Deletion	UTR3	Os01g0360100(Os01t0360100-01:c.*1325_*1321delAGGGC)	-	-
1	14611620	14611639	TCTGAACTCTCAGGACCGAA	-	Deletion	exonic	Os01g0360150	frameshift deletion	Os01g0360150:Os01t0360150-01:exon1:c.262_281del:p.S88fs,
1	14612710	14612734	TGGGATATAAGCATGTGCATGAGTA	-	Deletion	intronic	Os01g0360100	-	-
1	14627947	14627949	AGG	-	Deletion	upstream	Os01g0360200(dist=13)	-	-
1	14632120	14632120	C	-	Deletion	intergenic	Os01g0360200(dist=4186),Os01g0360600(dist=47186)	-	-
1	14632425	14632429	AACAT	-	Deletion	intergenic	Os01g0360200(dist=4491),Os01g0360600(dist=46877)	-	-
1	14632443	14632467	TGTACAACCTCTATCCTATAATAAT	-	Deletion	intergenic	Os01g0360200(dist=4509),Os01g0360600(dist=46839)	-	-
1	14674009	14674010	TT	-	Deletion	intergenic	Os01g0360200(dist=46075),Os01g0360600(dist=5296)	-	-
1	14687434	14687445	GTGGACCGCCGT	-	Deletion	intergenic	Os01g0360600(dist=4043),Os01g0361000(dist=14991)	-	-
1	14699362	14699362	C	-	Deletion	intergenic	Os01g0360600(dist=15971),Os01g0361000(dist=3074)	-	-
1	14703818	14703868	TACAAGTGTCAATAAAAAGATTCTGCACTTGATATGAAGGCATAACACATG	-	Deletion	intronic	Os01g0361000	-	-
1	14710554	14710571	CCTTTCGCTACACACACA	-	Deletion	intergenic	Os01g0361000(dist=4556),Os01g0361500(dist=21447)	-	-
1	14727388	14727403	AAATAGCCGATCGGCT	-	Deletion	intergenic	Os01g0361000(dist=21390),Os01g0361500(dist=4615)	-	-
1	14731530	14731530	C	-	Deletion	downstream	Os01g0361500(dist=488)	-	-
1	14732593	14732596	ACTT	-	Deletion	intronic	Os01g0361500	-	-
1	14738455	14738461	TACTATA	-	Deletion	upstream	Os01g0361500(dist=25)	-	-
1	14742488	14742494	GTGGAAA	-	Deletion	downstream	Os01g0361700(dist=190)	-	-
1	14750001	14750003	GAG	-	Deletion	intergenic	Os01g0361800(dist=1476),Os01g0362000(dist=2200)	-	-
1	14751251	14751251	T	-	Deletion	upstream	Os01g0362000(dist=952)	-	-
1	14759159	14759159	T	-	Deletion	intronic	Os01g0362100	-	-
1	14761212	14761212	A	-	Deletion	intronic	Os01g0362100	-	-
1	14763365	14763365	A	-	Deletion	intronic	Os01g0362100	-	-
1	14763809	14763810	AT	-	Deletion	intronic	Os01g0362100	-	-
1	14764788	14764792	TTGGC	-	Deletion	upstream	Os01g0362100(dist=281)	-	-
1	14765232	14765232	T	-	Deletion	upstream	Os01g0362100(dist=725)	-	-
1	14769958	14769966	CGAAGTGCT	-	Deletion	upstream;downstream	Os01g0362533(dist=840);Os01g0362400(dist=77)	-	-
1	14777355	14777355	T	-	Deletion	intergenic	Os01g0362533(dist=5929),Os01g0362800(dist=6038)	-	-
1	14807079	14807106	CGGCGCGGGATGAGGGAAGCAGCGGCGG	-	Deletion	intergenic	Os01g0363600(dist=2564),Os01g0363900(dist=2570)	-	-
1	14807398	14807406	TCGTCGTCG	-	Deletion	intergenic	Os01g0363600(dist=2883),Os01g0363900(dist=2270)	-	-
1	14823930	14823937	ATCCAACT	-	Deletion	UTR3	Os01g0364000(Os01t0364000-02:c.*83_*76delAGTTGGAT,Os01t0364000-01:c.*83_*76delAGTTGGAT)	-	-
1	14829208	14829214	TCAAGTG	-	Deletion	downstream	Os01g0364100(dist=941)	-	-
1	14831311	14831311	T	-	Deletion	intergenic	Os01g0364100(dist=3044),Os01g0364400(dist=24945)	-	-
1	14833111	14833112	TT	-	Deletion	intergenic	Os01g0364100(dist=4844),Os01g0364400(dist=23144)	-	-
1	14878950	14878953	ATTA	-	Deletion	upstream;downstream	Os01g0364400(dist=408);Os01g0364450(dist=698)	-	-
1	14881173	14881174	AT	-	Deletion	upstream	Os01g0364450(dist=902)	-	-
1	14884506	14884507	CC	-	Deletion	intergenic	Os01g0364450(dist=4235),Os01g0364800(dist=8424)	-	-
1	14890597	14890604	ACTTATAA	-	Deletion	intergenic	Os01g0364450(dist=10326),Os01g0364800(dist=2327)	-	-
1	14892511	14892533	TGAGTGACTGGTTCAAAAGAGGC	-	Deletion	upstream	Os01g0364800(dist=398)	-	-
1	14896010	14896010	A	-	Deletion	intronic	Os01g0364800	-	-
1	14921991	14921995	TCCTA	-	Deletion	intergenic	Os01g0365000(dist=6240),Os01g0365300(dist=2929)	-	-
1	14945161	14945164	ACGC	-	Deletion	intergenic	Os01g0365300(dist=17183),Os01g0366100(dist=10564)	-	-
1	14994269	14994269	T	-	Deletion	ncRNA_intronic	Os01g0367201	-	-
1	14996479	14996479	T	-	Deletion	ncRNA_intronic	Os01g0367201	-	-
1	14997528	14997529	AT	-	Deletion	intronic	Os01g0367100	-	-
1	14998974	14999000	CACTCCGATCTTCAATTACACATGAAG	-	Deletion	upstream	Os01g0367100(dist=871)	-	-
1	15014518	15014518	C	-	Deletion	intergenic	Os01g0367300(dist=1243),Os01g0367400(dist=5296)	-	-
1	15017456	15017456	T	-	Deletion	intergenic	Os01g0367300(dist=4181),Os01g0367400(dist=2358)	-	-
1	15052074	15052102	TTGAATTCAAATATTAGTTTATAAACCCA	-	Deletion	intergenic	Os01g0367500(dist=19810),Os01g0367700(dist=7348)	-	-
1	15059540	15059551	CCGCCGCCGCCG	-	Deletion	UTR5	Os01g0367700(Os01t0367700-01:c.-79_-68del-)	-	-
1	15080032	15080034	GAG	-	Deletion	intronic	Os01g0367900	-	-
1	15084429	15084441	TCTCATTTTATGT	-	Deletion	intergenic	Os01g0367900(dist=1124),Os01g0368000(dist=1056)	-	-
1	15112092	15112093	TG	-	Deletion	upstream;downstream	Os01g0368600(dist=942);Os01g0368500(dist=21)	-	-
1	15112833	15112834	TA	-	Deletion	upstream;downstream	Os01g0368600(dist=201);Os01g0368500(dist=762)	-	-
1	15113514	15113517	CCCT	-	Deletion	exonic	Os01g0368600	frameshift deletion	Os01g0368600:Os01t0368600-00:exon1:c.356_359del:p.P119fs,
1	15115273	15115273	A	-	Deletion	intergenic	Os01g0368600(dist=1542),Os01g0368700(dist=3420)	-	-
1	15115621	15115650	CAGCATCCACAAAATCAACATCCAAGAACA	-	Deletion	intergenic	Os01g0368600(dist=1890),Os01g0368700(dist=3043)	-	-
1	15119844	15119871	ACATACATACATACATACATACATATAC	-	Deletion	downstream	Os01g0368700(dist=88)	-	-
1	15125675	15125676	GG	-	Deletion	downstream	Os01g0368900(dist=279)	-	-
1	15157674	15157674	T	-	Deletion	upstream	Os01g0369300(dist=489)	-	-
1	15166666	15166667	TG	-	Deletion	downstream	Os01g0369600(dist=952)	-	-
1	15173755	15173755	T	-	Deletion	intergenic	Os01g0369700(dist=1896),Os01g0369900(dist=11413)	-	-
1	15173764	15173765	TC	-	Deletion	intergenic	Os01g0369700(dist=1905),Os01g0369900(dist=11403)	-	-
1	15188513	15188514	TC	-	Deletion	upstream;downstream	Os01g0369900(dist=212);Os01g0369950(dist=212)	-	-
1	15188515	15188516	TT	-	Deletion	upstream;downstream	Os01g0369900(dist=214);Os01g0369950(dist=214)	-	-
1	15192670	15192671	CA	-	Deletion	downstream	Os01g0370000(dist=189)	-	-
1	15281153	15281153	T	-	Deletion	upstream;downstream	Os01g0371300(dist=17);Os01g0371200(dist=17)	-	-
1	15285811	15285811	C	-	Deletion	intergenic	Os01g0371200(dist=2738),Os01g0371400(dist=3403)	-	-
1	15288135	15288135	A	-	Deletion	intergenic	Os01g0371200(dist=5062),Os01g0371400(dist=1079)	-	-
1	15289185	15289188	TAAT	-	Deletion	upstream	Os01g0371400(dist=26)	-	-
1	15294363	15294366	ATGC	-	Deletion	UTR3	Os01g0371500(Os01t0371500-01:c.*157_*160delATGC)	-	-
1	15316633	15316633	C	-	Deletion	intergenic	Os01g0371500(dist=22224),Os01g0372100(dist=12235)	-	-
1	15337770	15337798	ATTTTATTATTGACATTTTTTTGCGAGGA	-	Deletion	upstream	Os01g0372350(dist=320)	-	-
1	15344463	15344464	CA	-	Deletion	UTR5;UTR3	Os01g0372400(Os01t0372400-01:c.-3_-2del-);Os01g0372450(Os01t0372450-00:c.*223_*222delTG)	-	-
1	15346701	15346702	TG	-	Deletion	UTR3	Os01g0372500(Os01t0372500-00:c.*64_*63delCA)	-	-
1	15397117	15397117	T	-	Deletion	intergenic	Os01g0373500(dist=1349),Os01g0373700(dist=3104)	-	-
1	15400472	15400472	A	-	Deletion	UTR3	Os01g0373700(Os01t0373700-01:c.*73delT)	-	-
1	15400490	15400499	ACATATATAA	-	Deletion	UTR3	Os01g0373700(Os01t0373700-01:c.*55_*46delTTATATATGT)	-	-
1	15400513	15400514	AA	-	Deletion	UTR3	Os01g0373700(Os01t0373700-01:c.*32_*31delTT)	-	-
1	15406561	15406566	CTCTCT	-	Deletion	intergenic	Os01g0373800(dist=2778),Os01g0374000(dist=4222)	-	-
1	15411302	15411308	CAATTTA	-	Deletion	intronic	Os01g0374000	-	-
1	15421859	15421859	A	-	Deletion	upstream	Os01g0374200(dist=741)	-	-
1	15431457	15431457	T	-	Deletion	intergenic	Os01g0374200(dist=10339),Os01g0374501(dist=9168)	-	-
1	15432951	15432971	ATATGAGGGACGATGTGAACG	-	Deletion	intergenic	Os01g0374200(dist=11833),Os01g0374501(dist=7654)	-	-
1	15442141	15442141	C	-	Deletion	upstream	Os01g0374501(dist=668)	-	-
1	15450974	15450974	A	-	Deletion	intergenic	Os01g0374600(dist=3341),Os01g0374900(dist=2712)	-	-
1	15452967	15453000	AATAACAGCTCACCGCATTGTAAAGGCCCTTACT	-	Deletion	upstream	Os01g0374900(dist=686)	-	-
1	15501598	15501602	TAGCT	-	Deletion	intergenic	Os01g0375200(dist=8206),Os01g0375500(dist=1594)	-	-
1	15507190	15507194	AATTT	-	Deletion	intronic	Os01g0375500	-	-
1	15564203	15564203	T	-	Deletion	downstream	Os01g0376600(dist=914)	-	-
1	15687445	15687445	G	-	Deletion	intergenic	Os01g0378100(dist=11838),Os01g0379101(dist=73088)	-	-
1	15690646	15690653	ACCCTTAG	-	Deletion	intergenic	Os01g0378100(dist=15039),Os01g0379101(dist=69880)	-	-
1	15779744	15779745	TG	-	Deletion	exonic	Os01g0379400	frameshift deletion	Os01g0379400:Os01t0379400-01:exon2:c.1210_1211del:p.C404fs,Os01g0379400:Os01t0379400-03:exon2:c.1210_1211del:p.C404fs,
1	15824771	15824771	G	-	Deletion	intergenic	Os01g0379800(dist=22641),Os01g0380800(dist=28387)	-	-
1	15845274	15845310	AAAAAAATACATTGTCAGGTGGTTAATGAAAAGTGGA	-	Deletion	intergenic	Os01g0379800(dist=43144),Os01g0380800(dist=7848)	-	-
1	15847653	15847669	AGAGAGAGAGAGGATGA	-	Deletion	intergenic	Os01g0379800(dist=45523),Os01g0380800(dist=5489)	-	-
1	15855552	15855564	TAAGTTAATTTTG	-	Deletion	intergenic	Os01g0380800(dist=1115),Os01g0381325(dist=27192)	-	-
1	15955392	15955392	T	-	Deletion	intergenic	Os01g0382200(dist=2385),Os01g0382400(dist=3356)	-	-
1	15958395	15958395	C	-	Deletion	downstream	Os01g0382400(dist=353)	-	-
1	15975387	15975401	GCCGGCGGCGTCGCG	-	Deletion	exonic	Os01g0382700	nonframeshift deletion	Os01g0382700:Os01t0382700-02:exon1:c.31_45del:p.11_15del,Os01g0382700:Os01t0382700-01:exon1:c.55_69del:p.19_23del,
1	15977106	15977131	AAGGGATAAACATGATCATTCCCAAT	-	Deletion	intronic	Os01g0382700	-	-
1	16001224	16001224	A	-	Deletion	exonic	Os01g0383100	frameshift deletion	Os01g0383100:Os01t0383100-01:exon3:c.1787delT:p.I596fs,
1	16003556	16003583	CATGCTGTGCCAGCCCACGTGCTGCACA	-	Deletion	upstream	Os01g0383100(dist=227)	-	-
1	16039660	16039660	A	-	Deletion	intergenic	Os01g0383100(dist=36331),Os01g0383700(dist=7032)	-	-
1	16040626	16040626	T	-	Deletion	intergenic	Os01g0383100(dist=37297),Os01g0383700(dist=6066)	-	-
1	16068017	16068018	TC	-	Deletion	downstream	Os01g0383900(dist=362)	-	-
1	16076651	16076658	ATAGATAG	-	Deletion	intergenic	Os01g0383900(dist=8996),Os01g0384300(dist=10012)	-	-
1	16076656	16076664	TAGATAGAT	-	Deletion	intergenic	Os01g0383900(dist=9001),Os01g0384300(dist=10006)	-	-
1	16097345	16097345	A	-	Deletion	upstream	Os01g0384375(dist=105)	-	-
1	16123990	16123990	A	-	Deletion	intergenic	Os01g0384450(dist=19310),Os01g0384800(dist=6525)	-	-
1	16125378	16125378	G	-	Deletion	intergenic	Os01g0384450(dist=20698),Os01g0384800(dist=5137)	-	-
1	16191348	16191348	A	-	Deletion	intergenic	Os01g0385400(dist=37304),Os01g0386500(dist=33607)	-	-
1	16195356	16195357	AC	-	Deletion	intergenic	Os01g0385400(dist=41312),Os01g0386500(dist=29598)	-	-
1	16199352	16199352	G	-	Deletion	intergenic	Os01g0385400(dist=45308),Os01g0386500(dist=25603)	-	-
1	16202869	16202871	CTT	-	Deletion	intergenic	Os01g0385400(dist=48825),Os01g0386500(dist=22084)	-	-
1	16250849	16250865	ATATAATTCCCAGTAAT	-	Deletion	intergenic	Os01g0386700(dist=16396),Os01g0387133(dist=28814)	-	-
1	16263829	16263829	G	-	Deletion	intergenic	Os01g0386700(dist=29376),Os01g0387133(dist=15850)	-	-
1	16282636	16282636	G	-	Deletion	intergenic	Os01g0387133(dist=2385),Os01g0387566(dist=33157)	-	-
1	16282688	16282689	GA	-	Deletion	intergenic	Os01g0387133(dist=2437),Os01g0387566(dist=33104)	-	-
1	16297560	16297574	GAGTTTGTCTAACAA	-	Deletion	intergenic	Os01g0387133(dist=17309),Os01g0387566(dist=18219)	-	-
1	16297973	16297973	T	-	Deletion	intergenic	Os01g0387133(dist=17722),Os01g0387566(dist=17820)	-	-
1	16305465	16305476	GCACTTATTTTA	-	Deletion	intergenic	Os01g0387133(dist=25214),Os01g0387566(dist=10317)	-	-
1	16312433	16312441	CTCACTTCA	-	Deletion	intergenic	Os01g0387133(dist=32182),Os01g0387566(dist=3352)	-	-
1	16319729	16319759	GTGCGGCGGAGCGGCCCTCCCCTCCCTCCCT	-	Deletion	downstream	Os01g0387566(dist=993)	-	-
1	16320166	16320183	CTTTTCACAGGCGGCCAT	-	Deletion	intergenic	Os01g0387566(dist=1430),Os01g0387865(dist=2548)	-	-
1	16340023	16340023	T	-	Deletion	intergenic	Os01g0388101(dist=11649),Os01g0388200(dist=7461)	-	-
1	16423137	16423137	T	-	Deletion	intergenic	Os01g0389200(dist=7128),Os01g0389700(dist=12721)	-	-
1	16429172	16429175	AACC	-	Deletion	intergenic	Os01g0389200(dist=13163),Os01g0389700(dist=6683)	-	-
1	16432174	16432175	GA	-	Deletion	intergenic	Os01g0389200(dist=16165),Os01g0389700(dist=3683)	-	-
1	16448858	16448867	CCCCCCCCCC	-	Deletion	intergenic	Os01g0389700(dist=12080),Os01g0390300(dist=19793)	-	-
1	16451729	16451738	TTAAGAGAAA	-	Deletion	intergenic	Os01g0389700(dist=14951),Os01g0390300(dist=16922)	-	-
1	16453331	16453359	ATAGATAATAGAAATAGATAGATAGATAG	-	Deletion	intergenic	Os01g0389700(dist=16553),Os01g0390300(dist=15301)	-	-
1	16453652	16453652	T	-	Deletion	intergenic	Os01g0389700(dist=16874),Os01g0390300(dist=15008)	-	-
1	16454418	16454422	TTAAG	-	Deletion	intergenic	Os01g0389700(dist=17640),Os01g0390300(dist=14238)	-	-
1	16469048	16469049	TG	-	Deletion	exonic	Os01g0390300	frameshift deletion	Os01g0390300:Os01t0390300-01:exon9:c.528_529del:p.V176fs,Os01g0390300:Os01t0390300-02:exon8:c.528_529del:p.V176fs,
1	16501355	16501356	TG	-	Deletion	intronic	Os01g0390600	-	-
1	16503003	16503026	TACTTTGCCTCCTGGCTCCTGGCG	-	Deletion	UTR3	Os01g0390600(Os01t0390600-01:c.*284_*307delTACTTTGCCTCCTGGCTCCTGGCG)	-	-
1	16518157	16518160	AAAG	-	Deletion	intronic	Os01g0390900	-	-
1	16520768	16520782	GGAAAATATGAAAAA	-	Deletion	intergenic	Os01g0390900(dist=2108),Os01g0391100(dist=15879)	-	-
1	16521560	16521560	A	-	Deletion	intergenic	Os01g0390900(dist=2900),Os01g0391100(dist=15101)	-	-
1	16525057	16525059	ACA	-	Deletion	intergenic	Os01g0390900(dist=6397),Os01g0391100(dist=11602)	-	-
1	16536944	16536982	GCAGAAACTATTGGCAATCCCTATCACTATAATAAAACA	-	Deletion	UTR3	Os01g0391100(Os01t0391100-02:c.*2747_*2709delTGTTTTATTATAGTGATAGGGATTGCCAATAGTTTCTGC)	-	-
1	16542928	16542939	ATTAAGGATTAT	-	Deletion	upstream	Os01g0391100(dist=608)	-	-
1	16557173	16557173	G	-	Deletion	intergenic	Os01g0391100(dist=14853),Os01g0391500(dist=31625)	-	-
1	16588329	16588329	C	-	Deletion	upstream	Os01g0391500(dist=469)	-	-
1	16594256	16594257	AT	-	Deletion	intronic	Os01g0391500	-	-
1	16600459	16600459	A	-	Deletion	intergenic	Os01g0391500(dist=2917),Os01g0391600(dist=9344)	-	-
1	16611660	16611684	CACGAAAAACATTGTTCAACCTGCC	-	Deletion	splicing	Os01g0391600	-	-
1	16633232	16633233	TT	-	Deletion	downstream	Os01g0391800(dist=849)	-	-
1	16633388	16633389	AT	-	Deletion	downstream	Os01g0391800(dist=693)	-	-
1	16657285	16657287	GCA	-	Deletion	intergenic	Os01g0391951(dist=15906),Os01g0392100(dist=2447)	-	-
1	16673347	16673347	A	-	Deletion	intergenic	Os01g0392100(dist=8932),Os01g0392600(dist=20614)	-	-
1	16682440	16682441	CG	-	Deletion	intergenic	Os01g0392100(dist=18025),Os01g0392600(dist=11520)	-	-
1	16688820	16688821	AT	-	Deletion	intergenic	Os01g0392100(dist=24405),Os01g0392600(dist=5140)	-	-
1	16697278	16697279	TA	-	Deletion	UTR5	Os01g0392600(Os01t0392600-02:c.-2086_-2085del-)	-	-
1	16698829	16698850	GCCCCCGTGGCGCCATGTCGGC	-	Deletion	UTR5	Os01g0392600(Os01t0392600-02:c.-535_-514del-)	-	-
1	16700970	16700979	CAATATATGT	-	Deletion	downstream	Os01g0392600(dist=404)	-	-
1	16714648	16714660	TAAAAACCGGGAC	-	Deletion	intergenic	Os01g0392800(dist=5045),Os01g0393000(dist=2010)	-	-
1	16722854	16722854	T	-	Deletion	upstream;downstream	Os01g0393100(dist=237);Os01g0393200(dist=237)	-	-
1	16994056	16994061	ATATAT	-	Deletion	intergenic	Os01g0444100(dist=11093),Os01g0495900(dist=18610)	-	-
1	16994068	16994073	ATATAA	-	Deletion	intergenic	Os01g0444100(dist=11105),Os01g0495900(dist=18598)	-	-
1	16996199	16996199	A	-	Deletion	intergenic	Os01g0444100(dist=13236),Os01g0495900(dist=16472)	-	-
1	17041580	17041608	AACCGGCCCAGTCACATCACTCTTGGGGT	-	Deletion	intergenic	Os01g0495900(dist=25344),Os01g0496900(dist=25329)	-	-
1	17103758	17103768	TAAACCTTTTG	-	Deletion	intergenic	Os01g0496900(dist=32945),Os01g0497400(dist=1756)	-	-
1	17110318	17110322	ATTCA	-	Deletion	intergenic	Os01g0497400(dist=3640),Os01g0498200(dist=44988)	-	-
1	17145545	17145547	CCT	-	Deletion	intergenic	Os01g0497400(dist=38867),Os01g0498200(dist=9763)	-	-
1	17145546	17145547	CT	-	Deletion	intergenic	Os01g0497400(dist=38868),Os01g0498200(dist=9763)	-	-
1	17159654	17159681	AATTTGTGAAGACATCTACTACACAAAA	-	Deletion	downstream	Os01g0498300(dist=52)	-	-
1	17163449	17163449	A	-	Deletion	intergenic	Os01g0498300(dist=1914),Os01g0498802(dist=14351)	-	-
1	17163763	17163770	ACAGTGTT	-	Deletion	intergenic	Os01g0498300(dist=2228),Os01g0498802(dist=14030)	-	-
1	17164859	17164859	C	-	Deletion	intergenic	Os01g0498300(dist=3324),Os01g0498802(dist=12941)	-	-
1	17172608	17172622	ATATGAAAGATATGG	-	Deletion	intergenic	Os01g0498300(dist=11073),Os01g0498802(dist=5178)	-	-
1	17180455	17180456	AT	-	Deletion	downstream	Os01g0498802(dist=7)	-	-
1	17197907	17197907	G	-	Deletion	intergenic	Os01g0498802(dist=17459),Os01g0499300(dist=12350)	-	-
1	17231331	17231331	T	-	Deletion	upstream	Os01g0500100(dist=102)	-	-
1	17236795	17236795	A	-	Deletion	intergenic	Os01g0500100(dist=5566),Os01g0500400(dist=25327)	-	-
1	17247338	17247339	AG	-	Deletion	intergenic	Os01g0500100(dist=16109),Os01g0500400(dist=14783)	-	-
1	17249766	17249766	T	-	Deletion	intergenic	Os01g0500100(dist=18537),Os01g0500400(dist=12356)	-	-
1	17279781	17279781	A	-	Deletion	intergenic	Os01g0500600(dist=1479),Os01g0500750(dist=14247)	-	-
1	17297263	17297286	GTTAAAAAGGTGAATTTTGGCATG	-	Deletion	ncRNA_intronic	Os01g0500750	-	-
1	17298080	17298084	CTCAT	-	Deletion	ncRNA_intronic	Os01g0500750	-	-
1	17308307	17308308	TG	-	Deletion	intergenic	Os01g0500825(dist=2312),Os01g0501000(dist=1076)	-	-
1	17310153	17310153	G	-	Deletion	intronic	Os01g0501000	-	-
1	17358895	17358899	AGCGA	-	Deletion	intergenic	Os01g0501800(dist=8110),Os01g0502300(dist=25341)	-	-
1	17377105	17377105	C	-	Deletion	intergenic	Os01g0501800(dist=26320),Os01g0502300(dist=7135)	-	-
1	17412431	17412432	AT	-	Deletion	intergenic	Os01g0502400(dist=8011),Os01g0502700(dist=7847)	-	-
1	17433775	17433775	G	-	Deletion	intergenic	Os01g0502800(dist=6135),Os01g0503400(dist=20248)	-	-
1	17434580	17434582	TTG	-	Deletion	intergenic	Os01g0502800(dist=6940),Os01g0503400(dist=19441)	-	-
1	17444557	17444565	ATGGAGGGA	-	Deletion	intergenic	Os01g0502800(dist=16917),Os01g0503400(dist=9458)	-	-
1	17472338	17472340	ATA	-	Deletion	intergenic	Os01g0503400(dist=7365),Os01g0504100(dist=18138)	-	-
1	17512692	17512692	T	-	Deletion	upstream	Os01g0504500(dist=331)	-	-
1	17535093	17535104	CCGTCGACAGAC	-	Deletion	intergenic	Os01g0504500(dist=22732),Os01g0504950(dist=24594)	-	-
1	17546174	17546188	ACCACCACCACTATG	-	Deletion	intergenic	Os01g0504500(dist=33813),Os01g0504950(dist=13510)	-	-
1	17565631	17565632	TT	-	Deletion	upstream;downstream	Os01g0504950(dist=169);Os01g0505400,Os01g0505500(dist=174)	-	-
1	17580587	17580588	AA	-	Deletion	upstream	Os01g0505600(dist=627)	-	-
1	17658789	17658789	G	-	Deletion	intergenic	Os01g0506200(dist=31835),Os01g0507000(dist=22697)	-	-
1	17664952	17664952	T	-	Deletion	intergenic	Os01g0506200(dist=37998),Os01g0507000(dist=16534)	-	-
1	17679630	17679630	A	-	Deletion	intergenic	Os01g0506200(dist=52676),Os01g0507000(dist=1856)	-	-
1	17685992	17686030	TTGTCTGAAAGCATTCAAAATTAAATTATTTCCGAGCTG	-	Deletion	intergenic	Os01g0507000(dist=2873),Os01g0507300(dist=11117)	-	-
1	17686131	17686157	GCAAACAGAATAGTAAAAAAGAGTATA	-	Deletion	intergenic	Os01g0507000(dist=3012),Os01g0507300(dist=10990)	-	-
1	17688300	17688300	T	-	Deletion	intergenic	Os01g0507000(dist=5181),Os01g0507300(dist=8847)	-	-
1	17719863	17719863	T	-	Deletion	intergenic	Os01g0507500(dist=6511),Os01g0507700(dist=21201)	-	-
1	17735602	17735602	C	-	Deletion	intergenic	Os01g0507500(dist=22250),Os01g0507700(dist=5462)	-	-
1	17752410	17752417	TTTAATGC	-	Deletion	downstream	Os01g0507900(dist=401)	-	-
1	17752582	17752601	CCATAGCATTAAATAAGCTG	-	Deletion	downstream	Os01g0507900(dist=573)	-	-
1	17761270	17761276	AGATTCA	-	Deletion	intronic	Os01g0508000	-	-
1	17797988	17797988	T	-	Deletion	upstream	Os01g0508500(dist=278)	-	-
1	17798753	17798772	GTCGCTGACGGGCCTGGTAA	-	Deletion	exonic	Os01g0508500	frameshift deletion	Os01g0508500:Os01t0508500-01:exon1:c.469_488del:p.V157fs,
1	17830897	17830897	A	-	Deletion	intergenic	Os01g0508500(dist=31893),Os01g0509400(dist=28874)	-	-
1	17840943	17840943	T	-	Deletion	intergenic	Os01g0508500(dist=41939),Os01g0509400(dist=18828)	-	-
1	17850237	17850237	C	-	Deletion	intergenic	Os01g0508500(dist=51233),Os01g0509400(dist=9534)	-	-
1	17864166	17864172	TGGCGGC	-	Deletion	intergenic	Os01g0509400(dist=3529),Os01g0509700(dist=17609)	-	-
1	17873235	17873236	AT	-	Deletion	intergenic	Os01g0509400(dist=12598),Os01g0509700(dist=8545)	-	-
1	17891752	17891754	GCC	-	Deletion	downstream	Os01g0509800(dist=836)	-	-
1	17894633	17894633	C	-	Deletion	upstream	Os01g0509900(dist=279)	-	-
1	17914862	17914871	AACGACCGTG	-	Deletion	intergenic	Os01g0510200(dist=2718),Os01g0510500(dist=30197)	-	-
1	17915448	17915476	CGCCGCCGCCGCCCCGCGCGCGCCGTAGT	-	Deletion	intergenic	Os01g0510200(dist=3304),Os01g0510500(dist=29592)	-	-
1	17918141	17918156	ATATATTTATGATGCC	-	Deletion	intergenic	Os01g0510200(dist=5997),Os01g0510500(dist=26912)	-	-
1	17923294	17923299	GCTACT	-	Deletion	intergenic	Os01g0510200(dist=11150),Os01g0510500(dist=21769)	-	-
1	17932304	17932312	CACGTGCAT	-	Deletion	intergenic	Os01g0510200(dist=20160),Os01g0510500(dist=12756)	-	-
1	17934398	17934398	T	-	Deletion	intergenic	Os01g0510200(dist=22254),Os01g0510500(dist=10670)	-	-
1	17952376	17952397	ATTTGAGTTGAAAATTTTCAAT	-	Deletion	upstream	Os01g0510600(dist=751)	-	-
1	17969489	17969489	T	-	Deletion	UTR5	Os01g0510901(Os01t0510901-01:c.-647del-)	-	-
1	17977704	17977704	T	-	Deletion	upstream	Os01g0511000(dist=377)	-	-
1	17978451	17978453	CTC	-	Deletion	intergenic	Os01g0511000(dist=1124),Os01g0511100(dist=12393)	-	-
1	17984052	17984052	T	-	Deletion	intergenic	Os01g0511000(dist=6725),Os01g0511100(dist=6794)	-	-
1	17988061	17988064	ATTC	-	Deletion	intergenic	Os01g0511000(dist=10734),Os01g0511100(dist=2782)	-	-
1	18006323	18006323	C	-	Deletion	intronic	Os01g0511400	-	-
1	18006699	18006705	CTAAGTG	-	Deletion	intronic	Os01g0511400	-	-
1	18020735	18020749	AGTTTATATATGTGT	-	Deletion	intergenic	Os01g0511600(dist=3708),Os01g0511700(dist=1418)	-	-
1	18020793	18020793	A	-	Deletion	intergenic	Os01g0511600(dist=3766),Os01g0511700(dist=1374)	-	-
1	18031573	18031573	C	-	Deletion	intergenic	Os01g0511800(dist=1229),Os01g0512100(dist=10188)	-	-
1	18041139	18041145	ACAGTAC	-	Deletion	upstream	Os01g0512100(dist=616)	-	-
1	18075136	18075136	C	-	Deletion	downstream	Os01g0512700(dist=825)	-	-
1	18078395	18078395	G	-	Deletion	downstream	Os01g0512800(dist=210)	-	-
1	18096755	18096755	G	-	Deletion	intergenic	Os01g0513100(dist=3927),Os01g0513200(dist=4814)	-	-
1	18110059	18110120	GGATATCCCTAATATACTCATAATACAGACAATTTATCTTTTCAAAAATATTTAAGTAGGTG	-	Deletion	intronic	Os01g0513200	-	-
1	18162039	18162061	CTCCTTCCTCTCCTCTCAATCAT	-	Deletion	intronic	Os01g0514000	-	-
1	18174481	18174489	ACCAATCCA	-	Deletion	downstream	Os01g0514300(dist=924)	-	-
1	18175786	18175786	T	-	Deletion	intergenic	Os01g0514300(dist=2229),Os01g0514450(dist=1182)	-	-
1	18185618	18185619	AG	-	Deletion	intergenic	Os01g0514450(dist=7742),Os01g0514600(dist=1366)	-	-
1	18186708	18186708	C	-	Deletion	upstream	Os01g0514600(dist=277)	-	-
1	18200417	18200436	CTTTCGCTAACAACGGCTAC	-	Deletion	intergenic	Os01g0514600(dist=7043),Os01g0514700(dist=4741)	-	-
1	18233343	18233349	CGAGCGG	-	Deletion	downstream	Os01g0515300(dist=252)	-	-
1	18237546	18237547	TT	-	Deletion	intergenic	Os01g0515300(dist=4455),Os01g0516200(dist=21966)	-	-
1	18241091	18241110	CTCTAGGCTATCTATTGACA	-	Deletion	intergenic	Os01g0515300(dist=8000),Os01g0516200(dist=18403)	-	-
1	18244478	18244478	A	-	Deletion	intergenic	Os01g0515300(dist=11387),Os01g0516200(dist=15035)	-	-
1	18250227	18250227	C	-	Deletion	intergenic	Os01g0515300(dist=17136),Os01g0516200(dist=9286)	-	-
1	18257945	18257945	T	-	Deletion	intergenic	Os01g0515300(dist=24854),Os01g0516200(dist=1568)	-	-
1	18260850	18260853	GGGA	-	Deletion	intronic	Os01g0516200	-	-
1	18264419	18264419	T	-	Deletion	intronic	Os01g0516200	-	-
1	18264431	18264431	T	-	Deletion	intronic	Os01g0516200	-	-
1	18265351	18265351	T	-	Deletion	intronic	Os01g0516200	-	-
1	18266012	18266022	ATAATAGATAG	-	Deletion	intronic	Os01g0516200	-	-
1	18268050	18268075	TTTTAACATATGATTTTGTTGGGCTA	-	Deletion	downstream	Os01g0516200(dist=923)	-	-
1	18301410	18301418	GTTCCTGAA	-	Deletion	intronic	Os01g0516625,Os01g0516700	-	-
1	18336331	18336361	CAAGCCACGTCACAAGGATCACCCCGGCGTC	-	Deletion	upstream	Os01g0516900(dist=747)	-	-
1	18336334	18336355	GCCACGTCACAAGGATCACCCC	-	Deletion	upstream	Os01g0516900(dist=750)	-	-
1	18344923	18344923	C	-	Deletion	intergenic	Os01g0516900(dist=9339),Os01g0517500(dist=7913)	-	-
1	18345237	18345237	G	-	Deletion	intergenic	Os01g0516900(dist=9653),Os01g0517500(dist=7599)	-	-
1	18346513	18346513	C	-	Deletion	intergenic	Os01g0516900(dist=10929),Os01g0517500(dist=6323)	-	-
1	18346558	18346559	TG	-	Deletion	intergenic	Os01g0516900(dist=10974),Os01g0517500(dist=6277)	-	-
1	18347005	18347030	TGACTTTTTTAAAGTAACTTTCAAAT	-	Deletion	intergenic	Os01g0516900(dist=11421),Os01g0517500(dist=5806)	-	-
1	18402092	18402116	TATTATGAAGGCTCTAATGGTTTAT	-	Deletion	upstream;downstream	Os01g0518500(dist=406);Os01g0518550(dist=406)	-	-
1	18402900	18402903	GACC	-	Deletion	intergenic	Os01g0518500(dist=1214),Os01g0518651(dist=2825)	-	-
1	18403368	18403369	TA	-	Deletion	intergenic	Os01g0518500(dist=1682),Os01g0518651(dist=2359)	-	-
1	18406425	18406437	AATTGTTTGTTCC	-	Deletion	exonic	Os01g0518651	frameshift deletion	Os01g0518651:Os01t0518651-00:exon1:c.1637_1649del:p.G546fs,
1	18411498	18411498	A	-	Deletion	intergenic	Os01g0518651(dist=3425),Os01g0518800(dist=6162)	-	-
1	18415570	18415571	AG	-	Deletion	intergenic	Os01g0518651(dist=7497),Os01g0518800(dist=2089)	-	-
1	18417232	18417232	G	-	Deletion	upstream	Os01g0518800(dist=428)	-	-
1	18421936	18421944	CTATGTCAG	-	Deletion	intergenic	Os01g0518800(dist=3213),Os01g0519050(dist=13877)	-	-
1	18430873	18430873	G	-	Deletion	intergenic	Os01g0518800(dist=12150),Os01g0519050(dist=4948)	-	-
1	18442956	18442956	A	-	Deletion	intergenic	Os01g0519100(dist=3349),Os01g0519400(dist=4037)	-	-
1	18456823	18456824	CT	-	Deletion	intergenic	Os01g0519400(dist=7965),Os01g0519700(dist=3300)	-	-
1	18477771	18477772	AA	-	Deletion	intergenic	Os01g0519700(dist=16910),Os01g0520180(dist=25501)	-	-
1	18479489	18479494	TACTAC	-	Deletion	intergenic	Os01g0519700(dist=18628),Os01g0520180(dist=23779)	-	-
1	18504041	18504041	C	-	Deletion	upstream	Os01g0520180(dist=286)	-	-
1	18519121	18519124	CCAG	-	Deletion	intergenic	Os01g0520180(dist=15366),Os01g0520340(dist=8657)	-	-
1	18520442	18520447	CACTGC	-	Deletion	intergenic	Os01g0520180(dist=16687),Os01g0520340(dist=7334)	-	-
1	18520525	18520530	TTCTCG	-	Deletion	intergenic	Os01g0520180(dist=16770),Os01g0520340(dist=7251)	-	-
1	18521433	18521438	CACACA	-	Deletion	intergenic	Os01g0520180(dist=17678),Os01g0520340(dist=6343)	-	-
1	18521962	18521962	A	-	Deletion	intergenic	Os01g0520180(dist=18207),Os01g0520340(dist=5819)	-	-
1	18522354	18522362	GAAGACAAA	-	Deletion	intergenic	Os01g0520180(dist=18599),Os01g0520340(dist=5419)	-	-
1	18523551	18523553	CAG	-	Deletion	intergenic	Os01g0520180(dist=19796),Os01g0520340(dist=4228)	-	-
1	18525972	18525972	G	-	Deletion	intergenic	Os01g0520180(dist=22217),Os01g0520340(dist=1809)	-	-
1	18528437	18528446	AGTTCATCCA	-	Deletion	UTR3	Os01g0520340(Os01t0520340-01:c.*1863_*1854delTGGATGAACT)	-	-
1	18528503	18528506	AAAG	-	Deletion	UTR3	Os01g0520340(Os01t0520340-01:c.*1797_*1794delCTTT)	-	-
1	18530389	18530396	CCGCACCG	-	Deletion	exonic	Os01g0520340	frameshift deletion	Os01g0520340:Os01t0520340-01:exon1:c.270_277del:p.G90fs,
1	18530524	18530554	GAAGCCTGGGCCTGGGCTGGATGACCGGCTT	-	Deletion	exonic	Os01g0520340,Os01g0520500	frameshift deletion	Os01g0520340:Os01t0520340-01:exon1:c.112_142del:p.K38fs,Os01g0520500:Os01t0520500-01:exon1:c.101_131del:p.R34fs,
1	18580024	18580024	A	-	Deletion	intergenic	Os01g0520800(dist=23211),Os01g0521200(dist=4823)	-	-
1	18595888	18595889	TG	-	Deletion	intronic	Os01g0521400	-	-
1	18608962	18608962	T	-	Deletion	intronic	Os01g0521500,Os01g0521550	-	-
1	18616123	18616125	GAT	-	Deletion	UTR3	Os01g0521600(Os01t0521600-00:c.*1966_*1968delGAT)	-	-
1	18654820	18654820	C	-	Deletion	intergenic	Os01g0522400(dist=13058),Os01g0522800(dist=4274)	-	-
1	18661357	18661357	A	-	Deletion	intronic	Os01g0522800	-	-
1	18673756	18673756	C	-	Deletion	exonic	Os01g0523100	frameshift deletion	Os01g0523100:Os01t0523100-00:exon1:c.2528delC:p.A843fs,
1	18690930	18690948	TTACTTATCCTGCACGGGT	-	Deletion	intergenic	Os01g0523401(dist=2719),Os01g0523600(dist=13027)	-	-
1	18751195	18751195	G	-	Deletion	downstream	Os01g0524400(dist=715)	-	-
1	18783204	18783204	C	-	Deletion	intergenic	Os01g0525100(dist=1812),Os01g0525350(dist=35067)	-	-
1	18788248	18788248	A	-	Deletion	intergenic	Os01g0525100(dist=6856),Os01g0525350(dist=30023)	-	-
1	18831017	18831018	AA	-	Deletion	ncRNA_intronic	Os01g0525500	-	-
1	18858902	18858918	TTTTGGCAATGCCAAAA	-	Deletion	intergenic	Os01g0526200(dist=1595),Os01g0527400(dist=64691)	-	-
1	18867073	18867073	G	-	Deletion	intergenic	Os01g0526200(dist=9766),Os01g0527400(dist=56536)	-	-
1	18916611	18916628	GCGTGGTCGGTCTGACCA	-	Deletion	intergenic	Os01g0526200(dist=59304),Os01g0527400(dist=6981)	-	-
1	18928452	18928469	GAACTTTAAACCCACGAT	-	Deletion	intronic	Os01g0527400	-	-
1	18935177	18935182	ACATAC	-	Deletion	intronic	Os01g0527400	-	-
1	18990180	18990183	AAAG	-	Deletion	intergenic	Os01g0528000(dist=11861),Os01g0528300(dist=2602)	-	-
1	18995848	18995848	G	-	Deletion	downstream	Os01g0528300(dist=874)	-	-
1	19004751	19004751	G	-	Deletion	intergenic	Os01g0528300(dist=9777),Os01g0528800(dist=4957)	-	-
1	19004885	19004887	AAA	-	Deletion	intergenic	Os01g0528300(dist=9911),Os01g0528800(dist=4821)	-	-
1	19007060	19007060	T	-	Deletion	intergenic	Os01g0528300(dist=12086),Os01g0528800(dist=2648)	-	-
1	19065391	19065392	AC	-	Deletion	intergenic	Os01g0529800(dist=4224),Os01g0530100(dist=7656)	-	-
1	19073738	19073772	CCACCGCCTTGTCATTGTCGCCGCCGACCCCGCCG	-	Deletion	UTR5	Os01g0530100(Os01t0530100-01:c.-170_-204delCGGCGGGGTCGGCGGCGACAATGACAAGGCGGTGG)	-	-
1	19073741	19073775	CCGCCTTGTCATTGTCGCCGCCGACCCCGCCGCCT	-	Deletion	UTR5	Os01g0530100(Os01t0530100-01:c.-173_-207delAGGCGGCGGGGTCGGCGGCGACAATGACAAGGCGG)	-	-
1	19078736	19078746	ACGAGTGGGGG	-	Deletion	upstream	Os01g0530300(dist=509)	-	-
1	19090816	19090817	AT	-	Deletion	UTR5	Os01g0530400(Os01t0530400-02:c.-317_-316del-)	-	-
1	19107929	19107929	T	-	Deletion	upstream	Os01g0530650(dist=381)	-	-
1	19112785	19112821	ACTTCGGGTGACGTCACTGACATGTACCTGTGGGCGA	-	Deletion	intronic	Os01g0531000	-	-
1	19113474	19113475	TT	-	Deletion	intronic	Os01g0531000	-	-
1	19124566	19124579	CTTGAACCTGTAAA	-	Deletion	exonic	Os01g0531300	frameshift deletion	Os01g0531300:Os01t0531300-00:exon3:c.301_307del:p.V101fs,
1	19134847	19134851	TCTAT	-	Deletion	upstream	Os01g0531500(dist=992)	-	-
1	19151552	19151553	CT	-	Deletion	intergenic	Os01g0531500(dist=11659),Os01g0532100(dist=22355)	-	-
1	19156633	19156636	CTCT	-	Deletion	intergenic	Os01g0531500(dist=16740),Os01g0532100(dist=17272)	-	-
1	19176114	19176115	AG	-	Deletion	downstream	Os01g0532100(dist=21)	-	-
1	19177378	19177399	ATTGGCTTTTAAGTCGCTAAGA	-	Deletion	downstream	Os01g0532200(dist=843)	-	-
1	19204034	19204039	CTCTTG	-	Deletion	intergenic	Os01g0532300(dist=2726),Os01g0532600(dist=38003)	-	-
1	19205101	19205107	CTGGAGA	-	Deletion	intergenic	Os01g0532300(dist=3793),Os01g0532600(dist=36935)	-	-
1	19233903	19233903	T	-	Deletion	intergenic	Os01g0532300(dist=32595),Os01g0532600(dist=8139)	-	-
1	19250464	19250465	AA	-	Deletion	intergenic	Os01g0532700(dist=2263),Os01g0532800(dist=2427)	-	-
1	19270748	19270748	A	-	Deletion	intergenic	Os01g0533000(dist=4093),Os01g0533100(dist=4265)	-	-
1	19282012	19282012	A	-	Deletion	intronic	Os01g0533100	-	-
1	19295825	19295837	TATATGCATGTAG	-	Deletion	UTR3	Os01g0533400(Os01t0533400-01:c.*21_*9delCTACATGCATATA)	-	-
1	19300807	19300809	TTC	-	Deletion	intronic	Os01g0533400	-	-
1	19314941	19314941	C	-	Deletion	intergenic	Os01g0533500(dist=8905),Os01g0533800(dist=2912)	-	-
1	19327837	19327862	TCTCTTCGAAAACAATGCTAGATCTG	-	Deletion	intergenic	Os01g0533800(dist=1900),Os01g0533850(dist=23259)	-	-
1	19333511	19333511	T	-	Deletion	intergenic	Os01g0533800(dist=7574),Os01g0533850(dist=17610)	-	-
1	19333636	19333637	AT	-	Deletion	intergenic	Os01g0533800(dist=7699),Os01g0533850(dist=17484)	-	-
1	19333637	19333637	T	-	Deletion	intergenic	Os01g0533800(dist=7700),Os01g0533850(dist=17484)	-	-
1	19333822	19333822	A	-	Deletion	intergenic	Os01g0533800(dist=7885),Os01g0533850(dist=17299)	-	-
1	19334342	19334351	CCTTTTAACT	-	Deletion	intergenic	Os01g0533800(dist=8405),Os01g0533850(dist=16770)	-	-
1	19346716	19346717	CA	-	Deletion	intergenic	Os01g0533800(dist=20779),Os01g0533850(dist=4404)	-	-
1	19388786	19388786	A	-	Deletion	intergenic	Os01g0534700(dist=1588),Os01g0534800(dist=1045)	-	-
1	19393155	19393155	T	-	Deletion	downstream	Os01g0534800(dist=317)	-	-
1	19394554	19394555	TA	-	Deletion	UTR3	Os01g0534900(Os01t0534900-01:c.*127_*126delTA)	-	-
1	19405165	19405170	CTCCTC	-	Deletion	UTR5	Os01g0534900(Os01t0534900-01:c.-1938_-1943delGAGGAG)	-	-
1	19407861	19407862	TG	-	Deletion	intergenic	Os01g0534900(dist=2381),Os01g0535100(dist=26432)	-	-
1	19423555	19423555	A	-	Deletion	intergenic	Os01g0534900(dist=18075),Os01g0535100(dist=10739)	-	-
1	19437047	19437047	T	-	Deletion	downstream	Os01g0535300(dist=854)	-	-
1	19718305	19718305	T	-	Deletion	intergenic	Os01g0538000(dist=31995),Os01g0538650(dist=86928)	-	-
1	19810034	19810034	G	-	Deletion	intergenic	Os01g0538650(dist=4627),Os01g0539400(dist=14197)	-	-
1	19850757	19850757	T	-	Deletion	downstream	Os01g0540000(dist=67)	-	-
1	19933389	19933389	C	-	Deletion	intergenic	Os01g0541600(dist=19109),Os01g0541800(dist=26278)	-	-
1	19986511	19986511	T	-	Deletion	intergenic	Os01g0542100(dist=9039),Os01g0542700(dist=47651)	-	-
1	20014892	20014892	A	-	Deletion	intergenic	Os01g0542100(dist=37420),Os01g0542700(dist=19270)	-	-
1	20023278	20023278	C	-	Deletion	intergenic	Os01g0542100(dist=45806),Os01g0542700(dist=10884)	-	-
1	20026289	20026289	T	-	Deletion	intergenic	Os01g0542100(dist=48817),Os01g0542700(dist=7873)	-	-
1	20027140	20027144	GAAGG	-	Deletion	intergenic	Os01g0542100(dist=49668),Os01g0542700(dist=7018)	-	-
1	20032404	20032404	T	-	Deletion	intergenic	Os01g0542100(dist=54932),Os01g0542700(dist=1758)	-	-
1	20054795	20054796	TA	-	Deletion	intergenic	Os01g0543000(dist=10046),Os01g0543100(dist=7165)	-	-
1	20055761	20055771	GTGGCTGACGT	-	Deletion	intergenic	Os01g0543000(dist=11012),Os01g0543100(dist=6190)	-	-
1	20059490	20059492	TAA	-	Deletion	intergenic	Os01g0543000(dist=14741),Os01g0543100(dist=2469)	-	-
1	20060341	20060345	TGACA	-	Deletion	intergenic	Os01g0543000(dist=15592),Os01g0543100(dist=1616)	-	-
1	20061971	20061973	ACT	-	Deletion	UTR5	Os01g0543100(Os01t0543100-01:c.-57_-55del-)	-	-
1	20062607	20062614	ATATATAC	-	Deletion	intronic	Os01g0543100	-	-
1	20063402	20063402	A	-	Deletion	intronic	Os01g0543100	-	-
1	20101289	20101311	GCTAGGCGCGGACGTGGTGCTGC	-	Deletion	exonic	Os01g0543400	frameshift deletion	Os01g0543400:Os01t0543400-00:wholegene,
1	20101484	20101485	TA	-	Deletion	intronic	Os01g0543400	-	-
1	20103516	20103524	GACCCCAAG	-	Deletion	UTR3	Os01g0543400(Os01t0543400-00:c.*129_*137delGACCCCAAG)	-	-
1	20106198	20106198	A	-	Deletion	intergenic	Os01g0543400(dist=2592),Os01g0543600(dist=17996)	-	-
1	20120987	20120987	G	-	Deletion	intergenic	Os01g0543400(dist=17381),Os01g0543600(dist=3207)	-	-
1	20123098	20123098	G	-	Deletion	intergenic	Os01g0543400(dist=19492),Os01g0543600(dist=1096)	-	-
1	20123747	20123747	T	-	Deletion	upstream;downstream	Os01g0543600(dist=447);Os01g0543800(dist=447)	-	-
1	20123802	20123802	A	-	Deletion	upstream;downstream	Os01g0543600(dist=392);Os01g0543800(dist=392)	-	-
1	20125734	20125736	CTC	-	Deletion	exonic	Os01g0543600	nonframeshift deletion	Os01g0543600:Os01t0543600-01:exon1:c.166_168del:p.56_56del,
1	20156193	20156194	TA	-	Deletion	UTR3	Os01g0544200(Os01t0544200-01:c.*592_*593delTA,Os01t0544200-02:c.*2002_*2003delTA,Os01t0544200-03:c.*869_*870delTA)	-	-
1	20183236	20183236	A	-	Deletion	intergenic	Os01g0544200(dist=26959),Os01g0544450(dist=8789)	-	-
1	20193666	20193673	TAGTGGCC	-	Deletion	intronic	Os01g0544450	-	-
1	20201531	20201540	TTCCCATGAG	-	Deletion	intergenic	Os01g0544700(dist=1619),Os01g0545100(dist=39008)	-	-
1	20236833	20236845	TAACGGTACAGAA	-	Deletion	intergenic	Os01g0544700(dist=36921),Os01g0545100(dist=3703)	-	-
1	20244843	20244846	GTAC	-	Deletion	intergenic	Os01g0545100(dist=3587),Os01g0545500(dist=11329)	-	-
1	20245815	20245819	GTTCA	-	Deletion	intergenic	Os01g0545100(dist=4559),Os01g0545500(dist=10356)	-	-
1	20247357	20247359	GCT	-	Deletion	intergenic	Os01g0545100(dist=6101),Os01g0545500(dist=8816)	-	-
1	20256567	20256578	ACAAAGATAAAG	-	Deletion	intronic	Os01g0545500,Os01g0545550	-	-
1	20257013	20257020	CTAGGAGC	-	Deletion	intronic	Os01g0545500,Os01g0545550	-	-
1	20258055	20258078	CTTAGGCAAATAGTAAATTCTCCC	-	Deletion	exonic	Os01g0545500	nonframeshift deletion	Os01g0545500:Os01t0545500-01:exon3:c.999_1022del:p.333_341del,
1	20265512	20265512	G	-	Deletion	intergenic	Os01g0545500(dist=4782),Os01g0545800(dist=11452)	-	-
1	20268830	20268831	TT	-	Deletion	intergenic	Os01g0545500(dist=8100),Os01g0545800(dist=8133)	-	-
1	20270989	20270989	G	-	Deletion	intergenic	Os01g0545500(dist=10259),Os01g0545800(dist=5975)	-	-
1	20271089	20271092	TTAG	-	Deletion	intergenic	Os01g0545500(dist=10359),Os01g0545800(dist=5872)	-	-
1	20271168	20271173	CTTAGA	-	Deletion	intergenic	Os01g0545500(dist=10438),Os01g0545800(dist=5791)	-	-
1	20276098	20276101	AGCG	-	Deletion	downstream	Os01g0545800(dist=863)	-	-
1	20277710	20277710	G	-	Deletion	exonic	Os01g0545800	frameshift deletion	Os01g0545800:Os01t0545800-00:exon2:c.389delC:p.P130fs,
1	20277897	20277897	T	-	Deletion	exonic	Os01g0545800	frameshift deletion	Os01g0545800:Os01t0545800-00:exon1:c.225delA:p.G75fs,
1	20283774	20283775	TT	-	Deletion	downstream	Os01g0545900(dist=961)	-	-
1	20286020	20286023	TAGT	-	Deletion	intronic	Os01g0546000	-	-
1	20294471	20294471	G	-	Deletion	intergenic	Os01g0546250(dist=1585),Os01g0546400(dist=5312)	-	-
1	20295107	20295108	TA	-	Deletion	intergenic	Os01g0546250(dist=2221),Os01g0546400(dist=4675)	-	-
1	20319169	20319173	CGGAT	-	Deletion	UTR5	Os01g0546800(Os01t0546800-01:c.-39_-43delATCCG)	-	-
1	20326855	20326855	G	-	Deletion	downstream	Os01g0546900(dist=481)	-	-
1	20327955	20327955	G	-	Deletion	upstream	Os01g0547000(dist=37)	-	-
1	20328668	20328668	T	-	Deletion	intronic	Os01g0547000	-	-
1	20328858	20328858	A	-	Deletion	intronic	Os01g0547000	-	-
1	20333173	20333173	T	-	Deletion	intronic	Os01g0547000	-	-
1	20340905	20340926	TTGAAAATAAATGAAACTGGTT	-	Deletion	intronic	Os01g0547133	-	-
1	20342163	20342173	TAAGCTAAGCT	-	Deletion	upstream	Os01g0547133(dist=141)	-	-
1	20342227	20342234	TGAGTGAG	-	Deletion	upstream	Os01g0547133(dist=205)	-	-
1	20342545	20342551	CCCCCCC	-	Deletion	upstream	Os01g0547133(dist=523)	-	-
1	20344697	20344698	TT	-	Deletion	intergenic	Os01g0547133(dist=2675),Os01g0547200(dist=6831)	-	-
1	20349351	20349352	CA	-	Deletion	intergenic	Os01g0547133(dist=7329),Os01g0547200(dist=2177)	-	-
1	20349759	20349759	A	-	Deletion	intergenic	Os01g0547133(dist=7737),Os01g0547200(dist=1770)	-	-
1	20363712	20363723	TGCCTCTGGCTG	-	Deletion	exonic	Os01g0547200	nonframeshift deletion	Os01g0547200:Os01t0547200-01:exon2:c.406_417del:p.136_139del,
1	20372868	20372868	T	-	Deletion	intergenic	Os01g0547200(dist=8495),Os01g0547500(dist=8021)	-	-
1	20385042	20385042	G	-	Deletion	upstream;downstream	Os01g0547500(dist=149);Os01g0547600(dist=951)	-	-
1	20396360	20396361	CC	-	Deletion	intergenic	Os01g0547600(dist=7849),Os01g0548000(dist=11072)	-	-
1	20399425	20399425	C	-	Deletion	intergenic	Os01g0547600(dist=10914),Os01g0548000(dist=8008)	-	-
1	20399462	20399463	TT	-	Deletion	intergenic	Os01g0547600(dist=10951),Os01g0548000(dist=7970)	-	-
1	20401582	20401597	CTAAGAGTTGAACAAA	-	Deletion	intergenic	Os01g0547600(dist=13071),Os01g0548000(dist=5836)	-	-
1	20403024	20403024	T	-	Deletion	intergenic	Os01g0547600(dist=14513),Os01g0548000(dist=4409)	-	-
1	20411151	20411151	A	-	Deletion	intronic	Os01g0548000	-	-
1	20416675	20416681	TTGTTAG	-	Deletion	intergenic	Os01g0548000(dist=1685),Os01g0548600(dist=48046)	-	-
1	20420748	20420781	AAAAAAATTAACAGAGTAAACTTGTTTTTTTATC	-	Deletion	intergenic	Os01g0548000(dist=5758),Os01g0548600(dist=43946)	-	-
1	20436443	20436443	T	-	Deletion	intergenic	Os01g0548000(dist=21453),Os01g0548600(dist=28284)	-	-
1	20439312	20439312	G	-	Deletion	intergenic	Os01g0548000(dist=24322),Os01g0548600(dist=25415)	-	-
1	20447024	20447031	GTTCCAAA	-	Deletion	intergenic	Os01g0548000(dist=32034),Os01g0548600(dist=17696)	-	-
1	20447041	20447048	CCCCCACA	-	Deletion	intergenic	Os01g0548000(dist=32051),Os01g0548600(dist=17679)	-	-
1	20449103	20449107	ACATG	-	Deletion	intergenic	Os01g0548000(dist=34113),Os01g0548600(dist=15620)	-	-
1	20451110	20451110	G	-	Deletion	intergenic	Os01g0548000(dist=36120),Os01g0548600(dist=13617)	-	-
1	20452987	20452999	CACATAAACGGTG	-	Deletion	intergenic	Os01g0548000(dist=37997),Os01g0548600(dist=11728)	-	-
1	20455344	20455369	GTTAGGCCTCCGAGACATCGGGACCG	-	Deletion	intergenic	Os01g0548000(dist=40354),Os01g0548600(dist=9358)	-	-
1	20461087	20461092	TTTAGA	-	Deletion	intergenic	Os01g0548000(dist=46097),Os01g0548600(dist=3635)	-	-
1	20472720	20472729	TATTTTTGTG	-	Deletion	intergenic	Os01g0548750(dist=3471),Os01g0548900(dist=8308)	-	-
1	20477928	20477933	TCTCTC	-	Deletion	intergenic	Os01g0548750(dist=8679),Os01g0548900(dist=3104)	-	-
1	20479757	20479765	AAGGGGATT	-	Deletion	intergenic	Os01g0548750(dist=10508),Os01g0548900(dist=1272)	-	-
1	20490748	20490750	TGT	-	Deletion	intronic	Os01g0549200	-	-
1	20492532	20492532	A	-	Deletion	intronic	Os01g0549200	-	-
1	20493423	20493423	A	-	Deletion	intronic	Os01g0549200	-	-
1	20493968	20493969	AG	-	Deletion	UTR3	Os01g0549200(Os01t0549200-01:c.*2675_*2674delCT)	-	-
1	20496569	20496569	T	-	Deletion	intronic	Os01g0549200	-	-
1	20502016	20502016	G	-	Deletion	upstream	Os01g0549200,Os01g0549250(dist=284)	-	-
1	20502786	20502790	TCACC	-	Deletion	downstream	Os01g0549250(dist=65)	-	-
1	20509461	20509461	G	-	Deletion	intergenic	Os01g0549250(dist=6740),Os01g0549300(dist=9220)	-	-
1	20510515	20510515	C	-	Deletion	intergenic	Os01g0549250(dist=7794),Os01g0549300(dist=8166)	-	-
1	20511156	20511156	A	-	Deletion	intergenic	Os01g0549250(dist=8435),Os01g0549300(dist=7525)	-	-
1	20511207	20511207	A	-	Deletion	intergenic	Os01g0549250(dist=8486),Os01g0549300(dist=7474)	-	-
1	20511378	20511379	AT	-	Deletion	intergenic	Os01g0549250(dist=8657),Os01g0549300(dist=7302)	-	-
1	20528650	20528652	GTA	-	Deletion	downstream	Os01g0549400(dist=487)	-	-
1	20534174	20534189	ACTGGACAGTAAAGGC	-	Deletion	downstream	Os01g0549500(dist=921)	-	-
1	20537943	20537974	GCAACAACAATCTTTATCTCCTTTATGTACAG	-	Deletion	intronic	Os01g0549500	-	-
1	20538347	20538347	A	-	Deletion	intronic	Os01g0549500	-	-
1	20541936	20541936	A	-	Deletion	intronic	Os01g0549700	-	-
1	20563073	20563076	TAAG	-	Deletion	intergenic	Os01g0549700(dist=16000),Os01g0550000(dist=7987)	-	-
1	20564010	20564011	TG	-	Deletion	intergenic	Os01g0549700(dist=16937),Os01g0550000(dist=7052)	-	-
1	20571284	20571286	CCC	-	Deletion	intronic	Os01g0550000	-	-
1	20580146	20580150	GTCTA	-	Deletion	intergenic	Os01g0550000(dist=3940),Os01g0550100(dist=1491)	-	-
1	20580500	20580500	T	-	Deletion	intergenic	Os01g0550000(dist=4294),Os01g0550100(dist=1141)	-	-
1	20580526	20580526	A	-	Deletion	intergenic	Os01g0550000(dist=4320),Os01g0550100(dist=1115)	-	-
1	20580574	20580575	AA	-	Deletion	intergenic	Os01g0550000(dist=4368),Os01g0550100(dist=1066)	-	-
1	20581366	20581368	TGA	-	Deletion	downstream	Os01g0550100(dist=273)	-	-
1	20581588	20581592	CGGGG	-	Deletion	downstream	Os01g0550100(dist=49)	-	-
1	20597277	20597277	T	-	Deletion	intronic	Os01g0550200	-	-
1	20599687	20599694	TGTATTTA	-	Deletion	UTR3	Os01g0550300(Os01t0550300-01:c.*125_*118delTAAATACA,Os01t0550300-02:c.*125_*118delTAAATACA)	-	-
1	20605958	20605967	TTATTGATAC	-	Deletion	intergenic	Os01g0550300(dist=3700),Os01g0550600(dist=22620)	-	-
1	20609403	20609404	AA	-	Deletion	intergenic	Os01g0550300(dist=7145),Os01g0550600(dist=19183)	-	-
1	20619012	20619014	AAG	-	Deletion	intergenic	Os01g0550300(dist=16754),Os01g0550600(dist=9573)	-	-
1	20619210	20619211	GA	-	Deletion	intergenic	Os01g0550300(dist=16952),Os01g0550600(dist=9376)	-	-
1	20626599	20626600	TT	-	Deletion	intergenic	Os01g0550300(dist=24341),Os01g0550600(dist=1987)	-	-
1	20635787	20635788	AC	-	Deletion	intergenic	Os01g0550600(dist=4710),Os01g0550800(dist=5193)	-	-
1	20637923	20637933	ACACTTCTTGA	-	Deletion	intergenic	Os01g0550600(dist=6846),Os01g0550800(dist=3048)	-	-
1	20639168	20639210	GAAAATCGGTATTTTGTTTCAAATGGGAAGAACAACCGCATGC	-	Deletion	intergenic	Os01g0550600(dist=8091),Os01g0550800(dist=1771)	-	-
1	20651137	20651182	GTTTGACCATTCGTTTTATTCAAAATTTTTGTGTAAATATGAAAAT	-	Deletion	upstream;downstream	Os01g0550900(dist=477);Os01g0550950(dist=477)	-	-
1	20659038	20659040	GAA	-	Deletion	intergenic	Os01g0550900(dist=4090),Os01g0551000(dist=3953)	-	-
1	20662299	20662301	AAA	-	Deletion	upstream	Os01g0551000(dist=692)	-	-
1	20665389	20665389	A	-	Deletion	downstream	Os01g0551000,Os01g0551100(dist=161)	-	-
1	20703445	20703445	T	-	Deletion	downstream	Os01g0551400(dist=561)	-	-
1	20752871	20752871	T	-	Deletion	intergenic	Os01g0552500(dist=2430),Os01g0552850(dist=30645)	-	-
1	20825347	20825347	A	-	Deletion	intergenic	Os01g0553600(dist=4903),Os01g0553901(dist=13490)	-	-
1	20874185	20874185	C	-	Deletion	ncRNA_intronic	Os01g0554400	-	-
1	20879603	20879604	CC	-	Deletion	intergenic	Os01g0554400(dist=3742),Os01g0555100(dist=56185)	-	-
1	20904251	20904251	A	-	Deletion	intergenic	Os01g0554400(dist=28390),Os01g0555100(dist=31538)	-	-
1	20942861	20942862	AA	-	Deletion	intronic	Os01g0555300	-	-
1	20946352	20946355	CAGT	-	Deletion	upstream	Os01g0555300(dist=631)	-	-
1	20946552	20946552	A	-	Deletion	upstream	Os01g0555300(dist=831)	-	-
1	20946636	20946636	A	-	Deletion	upstream	Os01g0555300(dist=915)	-	-
1	20948485	20948488	ATTA	-	Deletion	intergenic	Os01g0555300(dist=2764),Os01g0555600(dist=2176)	-	-
1	20959295	20959300	GAGAAG	-	Deletion	intergenic	Os01g0556001(dist=1276),Os01g0556400(dist=28576)	-	-
1	20983731	20983731	A	-	Deletion	intergenic	Os01g0556001(dist=25712),Os01g0556400(dist=4145)	-	-
1	20986368	20986376	GACAGAAGT	-	Deletion	intergenic	Os01g0556001(dist=28349),Os01g0556400(dist=1500)	-	-
1	20987779	20987779	A	-	Deletion	upstream;downstream	Os01g0556400(dist=97);Os01g0556201(dist=97)	-	-
1	20994383	20994383	T	-	Deletion	intergenic	Os01g0556201(dist=2002),Os01g0556650(dist=44700)	-	-
1	21023076	21023090	TCAACGGTGAGAGGA	-	Deletion	intergenic	Os01g0556201(dist=30695),Os01g0556650(dist=15993)	-	-
1	21023832	21023832	T	-	Deletion	intergenic	Os01g0556201(dist=31451),Os01g0556650(dist=15251)	-	-
1	21033443	21033443	T	-	Deletion	intergenic	Os01g0556201(dist=41062),Os01g0556650(dist=5640)	-	-
1	21037429	21037429	A	-	Deletion	intergenic	Os01g0556201(dist=45048),Os01g0556650(dist=1654)	-	-
1	21039095	21039106	GCGGCGGCGGCG	-	Deletion	exonic	Os01g0556650	nonframeshift deletion	Os01g0556650:Os01t0556650-00:exon1:c.1632_1643del:p.544_548del,
1	21058385	21058385	G	-	Deletion	upstream	Os01g0557100(dist=352)	-	-
1	21075978	21075979	AG	-	Deletion	intronic	Os01g0557500	-	-
1	21085271	21085271	T	-	Deletion	intergenic	Os01g0557500(dist=8551),Os01g0558100(dist=29486)	-	-
1	21089233	21089234	AT	-	Deletion	intergenic	Os01g0557500(dist=12513),Os01g0558100(dist=25523)	-	-
1	21089888	21089888	T	-	Deletion	intergenic	Os01g0557500(dist=13168),Os01g0558100(dist=24869)	-	-
1	21090101	21090102	AT	-	Deletion	intergenic	Os01g0557500(dist=13381),Os01g0558100(dist=24655)	-	-
1	21104804	21104806	ATC	-	Deletion	intergenic	Os01g0557500(dist=28084),Os01g0558100(dist=9951)	-	-
1	21113935	21113937	ACT	-	Deletion	downstream	Os01g0558100(dist=820)	-	-
1	21120507	21120507	C	-	Deletion	intronic	Os01g0558200	-	-
1	21123128	21123150	AAGAATAATTCGTCTACTTGTAC	-	Deletion	intronic	Os01g0558200	-	-
1	21125548	21125551	ATAC	-	Deletion	intronic	Os01g0558300	-	-
1	21125850	21125855	ATAAGA	-	Deletion	intronic	Os01g0558300	-	-
1	21146189	21146191	AGA	-	Deletion	intronic	Os01g0558600	-	-
1	21159020	21159027	TCGCACAG	-	Deletion	exonic	Os01g0558850	frameshift deletion	Os01g0558850:Os01t0558850-00:exon1:c.302_309del:p.L101fs,
1	21187722	21187728	AGTGTTT	-	Deletion	downstream	Os01g0559300(dist=298)	-	-
1	21258691	21258693	AAC	-	Deletion	intergenic	Os01g0559750(dist=15482),Os01g0559825(dist=3013)	-	-
1	21258820	21258820	T	-	Deletion	intergenic	Os01g0559750(dist=15611),Os01g0559825(dist=2886)	-	-
1	21299928	21299928	G	-	Deletion	intergenic	Os01g0560200(dist=21171),Os01g0561500(dist=38045)	-	-
1	21335559	21335559	C	-	Deletion	intergenic	Os01g0560200(dist=56802),Os01g0561500(dist=2414)	-	-
1	21344559	21344560	TA	-	Deletion	upstream	Os01g0561600(dist=493)	-	-
1	21344840	21344842	AAC	-	Deletion	upstream	Os01g0561600(dist=774)	-	-
1	21346962	21346964	TAT	-	Deletion	intergenic	Os01g0561600(dist=2896),Os01g0561800(dist=1100)	-	-
1	21347357	21347365	TTTGTATGT	-	Deletion	upstream	Os01g0561800(dist=699)	-	-
1	21352881	21352894	GCACTGCTGCCGCA	-	Deletion	intergenic	Os01g0561800(dist=3627),Os01g0561950(dist=9197)	-	-
1	21359976	21359980	CGGAG	-	Deletion	intergenic	Os01g0561800(dist=10722),Os01g0561950(dist=2111)	-	-
1	21361024	21361025	AT	-	Deletion	intergenic	Os01g0561800(dist=11770),Os01g0561950(dist=1066)	-	-
1	21361102	21361102	G	-	Deletion	upstream	Os01g0561950(dist=989)	-	-
1	21361138	21361138	G	-	Deletion	upstream	Os01g0561950(dist=953)	-	-
1	21381214	21381217	CAAA	-	Deletion	upstream	Os01g0562400(dist=667)	-	-
1	21466564	21466572	CGGAGTCAT	-	Deletion	intergenic	Os01g0563500(dist=16487),Os01g0564300(dist=58937)	-	-
1	21547080	21547081	TA	-	Deletion	intronic	Os01g0564300	-	-
1	21593707	21593707	T	-	Deletion	intergenic	Os01g0564532(dist=36874),Os01g0564950(dist=9704)	-	-
1	21624307	21624338	GTCAAAATACTGTATTTTTTGCCAGTTAATGC	-	Deletion	intronic	Os01g0565600	-	-
1	21626754	21626756	TGT	-	Deletion	upstream	Os01g0565600(dist=19)	-	-
1	21626816	21626835	TGGCGGTGCGATAGATGGTG	-	Deletion	upstream	Os01g0565600(dist=81)	-	-
1	21626905	21626912	TGGACGTC	-	Deletion	upstream	Os01g0565600(dist=170)	-	-
1	21628779	21628779	G	-	Deletion	downstream	Os01g0565800(dist=119)	-	-
1	21629436	21629436	A	-	Deletion	intronic	Os01g0565800	-	-
1	21642850	21642852	CCT	-	Deletion	exonic	Os01g0566100	nonframeshift deletion	Os01g0566100:Os01t0566100-01:exon1:c.21_23del:p.7_8del,Os01g0566100:Os01t0566100-02:exon1:c.21_23del:p.7_8del,
1	21643872	21643872	T	-	Deletion	upstream	Os01g0566100(dist=761)	-	-
1	21683459	21683481	AATGTGTGATTTGATCTATGTTG	-	Deletion	intergenic	Os01g0566500(dist=15155),Os01g0566701(dist=3956)	-	-
1	21727187	21727187	G	-	Deletion	intergenic	Os01g0567600(dist=1324),Os01g0568800(dist=62060)	-	-
1	21759995	21759997	TCC	-	Deletion	intergenic	Os01g0567600(dist=34132),Os01g0568800(dist=29250)	-	-
1	21760638	21760638	G	-	Deletion	intergenic	Os01g0567600(dist=34775),Os01g0568800(dist=28609)	-	-
1	21795273	21795274	AG	-	Deletion	intronic	Os01g0568800	-	-
1	21805279	21805279	G	-	Deletion	upstream	Os01g0568950(dist=43)	-	-
1	21808743	21808743	G	-	Deletion	intronic	Os01g0568950	-	-
1	21808785	21808796	AGTGGAAATAAA	-	Deletion	intronic	Os01g0568950	-	-
1	21813434	21813436	CAA	-	Deletion	intergenic	Os01g0568950(dist=3336),Os01g0569200(dist=1360)	-	-
1	21814096	21814096	G	-	Deletion	upstream	Os01g0569200(dist=700)	-	-
1	21817175	21817178	CTAA	-	Deletion	intronic	Os01g0569200	-	-
1	21836183	21836183	A	-	Deletion	intergenic	Os01g0569800(dist=1034),Os01g0568400(dist=1443)	-	-
1	21836659	21836684	AAAAAAAACACCGTCTATTAAAAAAT	-	Deletion	downstream	Os01g0568400(dist=942)	-	-
1	21836924	21836924	A	-	Deletion	downstream	Os01g0568400(dist=702)	-	-
1	21837097	21837097	T	-	Deletion	downstream	Os01g0568400(dist=529)	-	-
1	21837965	21837966	TC	-	Deletion	intronic	Os01g0568400	-	-
1	21875086	21875091	TTTGGC	-	Deletion	intergenic	Os01g0569450(dist=25105),Os01g0570500(dist=3899)	-	-
1	21884118	21884132	TCAGGCGTCCGATTT	-	Deletion	downstream	Os01g0570500(dist=175)	-	-
1	21890069	21890071	CTC	-	Deletion	intergenic	Os01g0570601(dist=2229),Os01g0570700(dist=6543)	-	-
1	21892756	21892764	CCGCCGCCG	-	Deletion	intergenic	Os01g0570601(dist=4916),Os01g0570700(dist=3850)	-	-
1	21899523	21899526	ACGC	-	Deletion	downstream	Os01g0570800(dist=541)	-	-
1	21903639	21903639	G	-	Deletion	upstream	Os01g0570800(dist=536)	-	-
1	21905995	21905998	CCCG	-	Deletion	intergenic	Os01g0570800(dist=2892),Os01g0571000(dist=12056)	-	-
1	21905999	21905999	A	-	Deletion	intergenic	Os01g0570800(dist=2896),Os01g0571000(dist=12055)	-	-
1	21931282	21931292	AATACTCATCA	-	Deletion	intergenic	Os01g0571166(dist=3438),Os01g0571200(dist=2032)	-	-
1	21933473	21933481	GCCGCCGCA	-	Deletion	exonic	Os01g0571200	nonframeshift deletion	Os01g0571200:Os01t0571200-01:exon1:c.138_146del:p.46_49del,
1	21938926	21938928	TCC	-	Deletion	exonic	Os01g0571300	nonframeshift deletion	Os01g0571300:Os01t0571300-01:exon1:c.61_63del:p.21_21del,
1	21942001	21942005	AATTT	-	Deletion	downstream	Os01g0571300(dist=204)	-	-
1	21942182	21942182	T	-	Deletion	downstream	Os01g0571300(dist=385)	-	-
1	21949212	21949237	AACTATTAAGTGTGGCGGGCTGGGCG	-	Deletion	intergenic	Os01g0571500(dist=4281),Os01g0571700(dist=6864)	-	-
1	21960516	21960516	G	-	Deletion	intronic	Os01g0571700	-	-
1	21960977	21960979	GGC	-	Deletion	intronic	Os01g0571700	-	-
1	21964540	21964542	CAA	-	Deletion	upstream	Os01g0571766(dist=145)	-	-
1	21966070	21966079	GTACGACGAC	-	Deletion	upstream	Os01g0571800(dist=23)	-	-
1	21971243	21971249	CATCAGC	-	Deletion	intergenic	Os01g0571800(dist=5196),Os01g0572100(dist=5334)	-	-
1	21977606	21977608	AAC	-	Deletion	intronic	Os01g0572100	-	-
1	21981034	21981034	C	-	Deletion	UTR3	Os01g0572100(Os01t0572100-01:c.*850delC)	-	-
1	21999453	21999456	TTAA	-	Deletion	intergenic	Os01g0572300(dist=2456),Os01g0572700(dist=22393)	-	-
1	22000760	22000794	AAATACAAAATCATCATCAGCACAGATCAAACATC	-	Deletion	intergenic	Os01g0572300(dist=3763),Os01g0572700(dist=21055)	-	-
1	22003825	22003844	GGAGTTCAATTCAATCTATT	-	Deletion	intergenic	Os01g0572300(dist=6828),Os01g0572700(dist=18005)	-	-
1	22007446	22007448	AAT	-	Deletion	intergenic	Os01g0572300(dist=10449),Os01g0572700(dist=14401)	-	-
1	22008781	22008782	GA	-	Deletion	intergenic	Os01g0572300(dist=11784),Os01g0572700(dist=13067)	-	-
1	22014901	22014926	AATGAGGTATTCTCATCGGTGACCAT	-	Deletion	intergenic	Os01g0572300(dist=17904),Os01g0572700(dist=6923)	-	-
1	22019401	22019401	G	-	Deletion	intergenic	Os01g0572300(dist=22404),Os01g0572700(dist=2448)	-	-
1	22021287	22021302	TTGTCTTCGCCATAGC	-	Deletion	downstream	Os01g0572700(dist=547)	-	-
1	22021614	22021615	GA	-	Deletion	downstream	Os01g0572700(dist=234)	-	-
1	22027935	22027954	TCTTTAGATTTAGCTCTGTG	-	Deletion	upstream	Os01g0572700(dist=666)	-	-
1	22029603	22029603	T	-	Deletion	intergenic	Os01g0572700(dist=2334),Os01g0572966(dist=9844)	-	-
1	22031279	22031284	AGCTAT	-	Deletion	intergenic	Os01g0572700(dist=4010),Os01g0572966(dist=8163)	-	-
1	22033605	22033607	TTC	-	Deletion	intergenic	Os01g0572700(dist=6336),Os01g0572966(dist=5840)	-	-
1	22035897	22035921	CTCCGAATTGATCGGGCGCCCCAGC	-	Deletion	intergenic	Os01g0572700(dist=8628),Os01g0572966(dist=3526)	-	-
1	22036910	22036918	GCCGCCGCC	-	Deletion	intergenic	Os01g0572700(dist=9641),Os01g0572966(dist=2529)	-	-
1	22037566	22037573	TAAGCTTC	-	Deletion	intergenic	Os01g0572700(dist=10297),Os01g0572966(dist=1874)	-	-
1	22038260	22038260	T	-	Deletion	intergenic	Os01g0572700(dist=10991),Os01g0572966(dist=1187)	-	-
1	22040922	22040923	GT	-	Deletion	intronic	Os01g0572966	-	-
1	22045468	22045482	TATGTGCCCCATTTG	-	Deletion	intergenic	Os01g0572966(dist=2748),Os01g0574400(dist=28905)	-	-
1	22046559	22046559	T	-	Deletion	intergenic	Os01g0572966(dist=3839),Os01g0574400(dist=27828)	-	-
1	22062783	22062786	AGAA	-	Deletion	intergenic	Os01g0572966(dist=20063),Os01g0574400(dist=11601)	-	-
1	22067879	22067887	CGCGCGCGT	-	Deletion	intergenic	Os01g0572966(dist=25159),Os01g0574400(dist=6500)	-	-
1	22082597	22082621	TCTCTCTCTCTCTCTCTCTCTCTCT	-	Deletion	intronic	Os01g0574500	-	-
1	22088056	22088056	G	-	Deletion	UTR3	Os01g0574500(Os01t0574500-01:c.*321delG,Os01t0574500-02:c.*321delG)	-	-
1	22088134	22088135	TT	-	Deletion	UTR3	Os01g0574500(Os01t0574500-01:c.*399_*400delTT,Os01t0574500-02:c.*399_*400delTT)	-	-
1	22108176	22108176	T	-	Deletion	intergenic	Os01g0574800(dist=8517),Os01g0575000(dist=12144)	-	-
1	22108281	22108282	CA	-	Deletion	intergenic	Os01g0574800(dist=8622),Os01g0575000(dist=12038)	-	-
1	22108890	22108890	C	-	Deletion	intergenic	Os01g0574800(dist=9231),Os01g0575000(dist=11430)	-	-
1	22108896	22108896	T	-	Deletion	intergenic	Os01g0574800(dist=9237),Os01g0575000(dist=11424)	-	-
1	22109125	22109129	TTTTA	-	Deletion	intergenic	Os01g0574800(dist=9466),Os01g0575000(dist=11191)	-	-
1	22109282	22109293	TATTAAAATACG	-	Deletion	intergenic	Os01g0574800(dist=9623),Os01g0575000(dist=11027)	-	-
1	22110927	22110934	CGCGGTGG	-	Deletion	intergenic	Os01g0574800(dist=11268),Os01g0575000(dist=9386)	-	-
1	22111417	22111429	CAAAACCGTCCTC	-	Deletion	intergenic	Os01g0574800(dist=11758),Os01g0575000(dist=8891)	-	-
1	22112219	22112219	G	-	Deletion	intergenic	Os01g0574800(dist=12560),Os01g0575000(dist=8101)	-	-
1	22117062	22117062	T	-	Deletion	intergenic	Os01g0574800(dist=17403),Os01g0575000(dist=3258)	-	-
1	22119720	22119720	G	-	Deletion	upstream	Os01g0575000(dist=600)	-	-
1	22120150	22120185	GTACGAGTAGGCCGTCGCTCTCTCTATCATCCAACG	-	Deletion	upstream	Os01g0575000(dist=135)	-	-
1	22130654	22130656	CTG	-	Deletion	intergenic	Os01g0575000(dist=1939),Os01g0575200(dist=7388)	-	-
1	22137212	22137219	CTATATTG	-	Deletion	upstream	Os01g0575200(dist=825)	-	-
1	22144464	22144473	TGGCAAAGAA	-	Deletion	intergenic	Os01g0575200(dist=2069),Os01g0575400(dist=2063)	-	-
1	22162763	22162764	TT	-	Deletion	downstream	Os01g0575500(dist=345)	-	-
1	22165876	22165878	AAG	-	Deletion	intronic	Os01g0575500	-	-
1	22166434	22166435	TT	-	Deletion	intronic	Os01g0575500	-	-
1	22168409	22168418	GAACCGGTTT	-	Deletion	intronic	Os01g0575500	-	-
1	22172018	22172053	ACACACGGAGAAAAATAAGCACATTGAATTATTGAT	-	Deletion	intronic	Os01g0575500	-	-
1	22173297	22173343	TGCTGCAGCTTCCAATTCCAACTTGACTATGGTCCTCTTTCTTGTTT	-	Deletion	intronic	Os01g0575500	-	-
1	22177040	22177103	TAAAAGGCAAATCAACTTCTCTTGTTAAGGTCACTTTGATATGTGTAGTGAACATGTCAGGTGA	-	Deletion	intronic	Os01g0575500	-	-
1	22187259	22187259	C	-	Deletion	intergenic	Os01g0575801(dist=1231),Os01g0575901(dist=2376)	-	-
1	22188554	22188554	C	-	Deletion	intergenic	Os01g0575801(dist=2526),Os01g0575901(dist=1081)	-	-
1	22190358	22190391	GAAAAAAAAAACCTTAGTGTCCCTCAATAAATAA	-	Deletion	UTR3	Os01g0575901(Os01t0575901-01:c.*4268_*4235delTTATTTATTGAGGGACACTAAGGTTTTTTTTTTC)	-	-
1	22191013	22191027	AAGACCACACCGGAA	-	Deletion	UTR3	Os01g0575901(Os01t0575901-01:c.*3613_*3599delTTCCGGTGTGGTCTT)	-	-
1	22199183	22199183	C	-	Deletion	intergenic	Os01g0575901(dist=3287),Os01g0576000(dist=22629)	-	-
1	22200941	22200970	AGGCGAGGGGTGGAGCCAGGAGGACAGAGG	-	Deletion	intergenic	Os01g0575901(dist=5045),Os01g0576000(dist=20842)	-	-
1	22202042	22202043	GA	-	Deletion	intergenic	Os01g0575901(dist=6146),Os01g0576000(dist=19769)	-	-
1	22207250	22207250	C	-	Deletion	intergenic	Os01g0575901(dist=11354),Os01g0576000(dist=14562)	-	-
1	22208319	22208319	T	-	Deletion	intergenic	Os01g0575901(dist=12423),Os01g0576000(dist=13493)	-	-
1	22236451	22236451	T	-	Deletion	upstream	Os01g0576100(dist=407)	-	-
1	22238150	22238150	A	-	Deletion	downstream	Os01g0576100(dist=83)	-	-
1	22238479	22238488	ATACTTAATG	-	Deletion	downstream	Os01g0576100(dist=412)	-	-
1	22240729	22240729	A	-	Deletion	intergenic	Os01g0576100(dist=2662),Os01g0577300(dist=84743)	-	-
1	22242316	22242316	G	-	Deletion	intergenic	Os01g0576100(dist=4249),Os01g0577300(dist=83156)	-	-
1	22244110	22244110	A	-	Deletion	intergenic	Os01g0576100(dist=6043),Os01g0577300(dist=81362)	-	-
1	22260225	22260225	A	-	Deletion	intergenic	Os01g0576100(dist=22158),Os01g0577300(dist=65247)	-	-
1	22260245	22260245	T	-	Deletion	intergenic	Os01g0576100(dist=22178),Os01g0577300(dist=65227)	-	-
1	22265802	22265822	CGGCGACGGGGCTCCGGTGAT	-	Deletion	intergenic	Os01g0576100(dist=27735),Os01g0577300(dist=59650)	-	-
1	22270033	22270033	T	-	Deletion	intergenic	Os01g0576100(dist=31966),Os01g0577300(dist=55439)	-	-
1	22276956	22276956	C	-	Deletion	intergenic	Os01g0576100(dist=38889),Os01g0577300(dist=48516)	-	-
1	22279498	22279501	CCCT	-	Deletion	intergenic	Os01g0576100(dist=41431),Os01g0577300(dist=45971)	-	-
1	22284527	22284527	A	-	Deletion	intergenic	Os01g0576100(dist=46460),Os01g0577300(dist=40945)	-	-
1	22305450	22305450	T	-	Deletion	intergenic	Os01g0576100(dist=67383),Os01g0577300(dist=20022)	-	-
1	22324216	22324216	A	-	Deletion	intergenic	Os01g0576100(dist=86149),Os01g0577300(dist=1256)	-	-
1	22351837	22351841	GCATA	-	Deletion	intergenic	Os01g0577600(dist=10292),Os01g0578000(dist=1586)	-	-
1	22358185	22358198	GGTGGGGGGTGATG	-	Deletion	intronic	Os01g0578000	-	-
1	22388569	22388570	AG	-	Deletion	intergenic	Os01g0578800(dist=1958),Os01g0579000(dist=8554)	-	-
1	22391293	22391325	CGGCGACGATGGGCTTCTCCGGCGCGGGCTCGT	-	Deletion	intergenic	Os01g0578800(dist=4682),Os01g0579000(dist=5799)	-	-
1	22395053	22395053	T	-	Deletion	intergenic	Os01g0578800(dist=8442),Os01g0579000(dist=2071)	-	-
1	22401803	22401808	CTTGTC	-	Deletion	intergenic	Os01g0579000(dist=3675),Os01g0579600(dist=26027)	-	-
1	22410407	22410407	G	-	Deletion	intergenic	Os01g0579000(dist=12279),Os01g0579600(dist=17428)	-	-
1	22419041	22419041	G	-	Deletion	intergenic	Os01g0579000(dist=20913),Os01g0579600(dist=8794)	-	-
1	22434383	22434390	ACCCAGAC	-	Deletion	intergenic	Os01g0579600(dist=3604),Os01g0579800(dist=1632)	-	-
1	22436004	22436012	GCCGCCGCC	-	Deletion	upstream	Os01g0579800(dist=10)	-	-
1	22454370	22454374	CCCAA	-	Deletion	UTR3	Os01g0580100(Os01t0580100-02:c.*447_*451delCCCAA)	-	-
1	22454601	22454605	TTAAA	-	Deletion	UTR3	Os01g0580100(Os01t0580100-02:c.*678_*682delTTAAA)	-	-
1	22454993	22454993	A	-	Deletion	UTR3	Os01g0580100(Os01t0580100-02:c.*1070delA,Os01t0580100-03:c.*194delA)	-	-
1	22455145	22455155	CAAGTTTCAAA	-	Deletion	exonic	Os01g0580150	frameshift deletion	Os01g0580150:Os01t0580150-00:exon3:c.774_784del:p.L258fs,
1	22456025	22456032	TAACTTTT	-	Deletion	exonic	Os01g0580150	frameshift deletion	Os01g0580150:Os01t0580150-00:exon1:c.316_319del:p.K106fs,
1	22457503	22457503	G	-	Deletion	intergenic	Os01g0580150(dist=1156),Os01g0580200(dist=9098)	-	-
1	22457539	22457539	C	-	Deletion	intergenic	Os01g0580150(dist=1192),Os01g0580200(dist=9062)	-	-
1	22458515	22458518	CTTG	-	Deletion	intergenic	Os01g0580150(dist=2168),Os01g0580200(dist=8083)	-	-
1	22458859	22458859	T	-	Deletion	intergenic	Os01g0580150(dist=2512),Os01g0580200(dist=7742)	-	-
1	22462362	22462362	C	-	Deletion	intergenic	Os01g0580150(dist=6015),Os01g0580200(dist=4239)	-	-
1	22463287	22463288	AA	-	Deletion	intergenic	Os01g0580150(dist=6940),Os01g0580200(dist=3313)	-	-
1	22463729	22463729	T	-	Deletion	intergenic	Os01g0580150(dist=7382),Os01g0580200(dist=2872)	-	-
1	22465881	22465883	CCA	-	Deletion	upstream	Os01g0580200(dist=718)	-	-
1	22466089	22466090	AG	-	Deletion	upstream	Os01g0580200(dist=511)	-	-
1	22478858	22478863	ATTTAC	-	Deletion	intergenic	Os01g0580400(dist=2354),Os01g0580500(dist=10633)	-	-
1	22488217	22488262	ACGGCCTTTGCTGCAGCAGGAAATTCCCCAAGTGTCGCTGCCTGTG	-	Deletion	intergenic	Os01g0580400(dist=11713),Os01g0580500(dist=1234)	-	-
1	22496374	22496407	ACTGCCTCCGCTCGCAGCAGCCCACCGGCGCGGC	-	Deletion	intronic	Os01g0580800	-	-
1	22501229	22501229	A	-	Deletion	upstream	Os01g0580800(dist=790)	-	-
1	22504989	22504993	GGGGC	-	Deletion	intergenic	Os01g0580800(dist=4550),Os01g0581300(dist=30020)	-	-
1	22506382	22506382	A	-	Deletion	intergenic	Os01g0580800(dist=5943),Os01g0581300(dist=28631)	-	-
1	22523772	22523786	GCGCCTCCTGCCACT	-	Deletion	intergenic	Os01g0580800(dist=23333),Os01g0581300(dist=11227)	-	-
1	22527764	22527764	G	-	Deletion	intergenic	Os01g0580800(dist=27325),Os01g0581300(dist=7249)	-	-
1	22535171	22535182	GGCGGGTGCGGG	-	Deletion	exonic	Os01g0581300	nonframeshift deletion	Os01g0581300:Os01t0581300-01:exon1:c.72_83del:p.24_28del,
1	22539094	22539103	TCTCTCTCTC	-	Deletion	UTR5	Os01g0581400(Os01t0581400-01:c.-195_-186del-)	-	-
1	22540409	22540420	CTGCGGCGGCGG	-	Deletion	exonic	Os01g0581400	nonframeshift deletion	Os01g0581400:Os01t0581400-01:exon4:c.783_794del:p.261_265del,
1	22579424	22579432	TTAACACAG	-	Deletion	intergenic	Os01g0581900(dist=17746),Os01g0582400(dist=12002)	-	-
1	22586528	22586535	TATTCTCT	-	Deletion	intergenic	Os01g0581900(dist=24850),Os01g0582400(dist=4899)	-	-
1	22588236	22588237	AG	-	Deletion	intergenic	Os01g0581900(dist=26558),Os01g0582400(dist=3197)	-	-
1	22598259	22598260	AC	-	Deletion	intergenic	Os01g0582400(dist=2095),Os01g0582600(dist=6268)	-	-
1	22617666	22617675	CGCCACGCCG	-	Deletion	upstream	Os01g0583100(dist=523)	-	-
1	22623145	22623147	CCT	-	Deletion	intronic	Os01g0583100	-	-
1	22632502	22632502	A	-	Deletion	downstream	Os01g0583300(dist=230)	-	-
1	22634426	22634426	T	-	Deletion	intronic	Os01g0583300	-	-
1	22634577	22634581	AAAAA	-	Deletion	intronic	Os01g0583300	-	-
1	22737466	22737468	GCG	-	Deletion	intergenic	Os01g0584900(dist=4229),Os01g0585100(dist=5077)	-	-
1	22742971	22742973	TGG	-	Deletion	intronic	Os01g0585100	-	-
1	22745241	22745242	GG	-	Deletion	intronic	Os01g0585100	-	-
1	22767165	22767165	T	-	Deletion	upstream	Os01g0585600(dist=784)	-	-
1	22812972	22812984	AAGATAGGATTAG	-	Deletion	intergenic	Os01g0586450(dist=2288),Os01g0586600(dist=7269)	-	-
1	22820033	22820033	T	-	Deletion	downstream	Os01g0586600(dist=220)	-	-
1	22828125	22828144	TACTCTTTACATATAAGTCG	-	Deletion	intergenic	Os01g0586800(dist=1848),Os01g0586801(dist=7080)	-	-
1	22862808	22862808	T	-	Deletion	intergenic	Os01g0587000(dist=3092),Os01g0587150(dist=5729)	-	-
1	22874081	22874081	G	-	Deletion	intergenic	Os01g0587300(dist=2293),Os01g0587400(dist=5823)	-	-
1	22879612	22879612	G	-	Deletion	downstream	Os01g0587400(dist=292)	-	-
1	22884837	22884837	G	-	Deletion	intronic	Os01g0587400	-	-
1	22888099	22888099	G	-	Deletion	intronic	Os01g0587400	-	-
1	22891591	22891591	T	-	Deletion	intronic	Os01g0587400	-	-
1	22903562	22903562	A	-	Deletion	intergenic	Os01g0588000(dist=1289),Os01g0588100(dist=2786)	-	-
1	22904813	22904814	TA	-	Deletion	intergenic	Os01g0588000(dist=2540),Os01g0588100(dist=1534)	-	-
1	22916041	22916049	CGACGACGT	-	Deletion	exonic	Os01g0588400	nonframeshift deletion	Os01g0588400:Os01t0588400-01:exon1:c.22_30del:p.8_10del,
1	22925478	22925478	A	-	Deletion	intergenic	Os01g0588500(dist=1739),Os01g0588600(dist=3671)	-	-
1	22939057	22939057	T	-	Deletion	intergenic	Os01g0588700(dist=1871),Os01g0588800(dist=9107)	-	-
1	22939473	22939473	A	-	Deletion	intergenic	Os01g0588700(dist=2287),Os01g0588800(dist=8691)	-	-
1	22965424	22965424	T	-	Deletion	intergenic	Os01g0588900(dist=6276),Os01g0589000(dist=14603)	-	-
1	22975922	22975924	TTG	-	Deletion	intergenic	Os01g0588900(dist=16774),Os01g0589000(dist=4103)	-	-
1	22992627	22992635	GCCGCCGCT	-	Deletion	intronic	Os01g0589400	-	-
1	22994413	22994413	A	-	Deletion	upstream	Os01g0589400(dist=155)	-	-
1	22995804	22995810	TTAAAAT	-	Deletion	downstream	Os01g0589500(dist=261)	-	-
1	23008876	23008878	GGA	-	Deletion	exonic	Os01g0589900	nonframeshift deletion	Os01g0589900:Os01t0589900-00:exon1:c.64_66del:p.22_22del,
1	23028431	23028431	A	-	Deletion	intergenic	Os01g0590200(dist=2315),Os01g0590300(dist=1821)	-	-
1	23030706	23030706	C	-	Deletion	exonic	Os01g0590300	frameshift deletion	Os01g0590300:Os01t0590300-01:exon1:c.336delC:p.R112fs,
1	23048521	23048521	T	-	Deletion	intergenic	Os01g0590300(dist=17521),Os01g0590700(dist=25087)	-	-
1	23080992	23081004	ATATTGGGGTCTT	-	Deletion	intergenic	Os01g0590700(dist=1216),Os01g0590800(dist=1345)	-	-
1	23096519	23096520	AA	-	Deletion	upstream	Os01g0591000(dist=772)	-	-
1	23099433	23099433	C	-	Deletion	intronic	Os01g0591000	-	-
1	23105258	23105259	TA	-	Deletion	splicing	Os01g0591000	-	-
1	23107410	23107411	CT	-	Deletion	intergenic	Os01g0591000(dist=1109),Os01g0591500(dist=5050)	-	-
1	23115402	23115411	GGCCAGATCG	-	Deletion	ncRNA_intronic	Os01g0591500	-	-
1	23119097	23119101	CAAAC	-	Deletion	ncRNA_intronic	Os01g0591500	-	-
1	23149884	23149884	A	-	Deletion	intergenic	Os01g0591500(dist=29362),Os01g0592500(dist=17911)	-	-
1	23170741	23170741	T	-	Deletion	intergenic	Os01g0592500(dist=2263),Os01g0592900(dist=4076)	-	-
1	23171283	23171283	C	-	Deletion	intergenic	Os01g0592500(dist=2805),Os01g0592900(dist=3534)	-	-
1	23186543	23186554	CCCGCCCCCGCC	-	Deletion	exonic	Os01g0592900	nonframeshift deletion	Os01g0592900:Os01t0592900-01:exon2:c.231_242del:p.77_81del,Os01g0592900:Os01t0592900-02:exon2:c.241_252del:p.81_84del,
1	23216787	23216805	TGCAGCGTATGGTTTGGAG	-	Deletion	upstream	Os01g0593100(dist=826)	-	-
1	23296698	23296740	AACATCACGCAAACATACTATATCTTTATAGTTTTTATAATTT	-	Deletion	UTR3	Os01g0594600(Os01t0594600-01:c.*995_*1037delAACATCACGCAAACATACTATATCTTTATAGTTTTTATAATTT)	-	-
1	23300759	23300760	TG	-	Deletion	intronic	Os01g0594650	-	-
1	23308480	23308480	T	-	Deletion	intergenic	Os01g0594800(dist=2103),Os01g0594900(dist=2725)	-	-
1	23311057	23311071	TCAATCGGGCACTTT	-	Deletion	downstream	Os01g0594900(dist=134)	-	-
1	23316190	23316194	AAACC	-	Deletion	upstream	Os01g0595100(dist=24)	-	-
1	23335467	23335468	AA	-	Deletion	intronic	Os01g0595400	-	-
1	23341022	23341022	T	-	Deletion	intergenic	Os01g0595400(dist=3801),Os01g0595600(dist=2284)	-	-
1	23343601	23343609	CGGCGGCGG	-	Deletion	exonic	Os01g0595600	nonframeshift deletion	Os01g0595600:Os01t0595600-01:exon2:c.150_158del:p.50_53del,
1	23345094	23345102	CGGCCGCCA	-	Deletion	exonic	Os01g0595600	nonframeshift deletion	Os01g0595600:Os01t0595600-01:exon3:c.806_814del:p.269_272del,
1	23347732	23347740	ACCGCCGCA	-	Deletion	downstream	Os01g0595725(dist=22)	-	-
1	23349608	23349609	TT	-	Deletion	intronic	Os01g0595725	-	-
1	23350099	23350099	G	-	Deletion	intronic	Os01g0595725	-	-
1	23354329	23354329	A	-	Deletion	downstream	Os01g0595800,Os01g0595850(dist=97)	-	-
1	23372634	23372634	T	-	Deletion	intergenic	Os01g0596100(dist=6757),Os01g0596300(dist=3964)	-	-
1	23387348	23387371	AAGTAACTAAAGACATGAACATAC	-	Deletion	intergenic	Os01g0596425(dist=8810),Os01g0596500(dist=5366)	-	-
1	23399806	23399807	CT	-	Deletion	intergenic	Os01g0596500(dist=6413),Os01g0596600(dist=2859)	-	-
1	23414191	23414193	GTT	-	Deletion	intergenic	Os01g0596700(dist=3020),Os01g0597400(dist=25316)	-	-
1	23420436	23420448	TCAGTACATTAAA	-	Deletion	intergenic	Os01g0596700(dist=9265),Os01g0597400(dist=19061)	-	-
1	23435960	23435964	AACAT	-	Deletion	intergenic	Os01g0596700(dist=24789),Os01g0597400(dist=3545)	-	-
1	23438780	23438781	AC	-	Deletion	upstream	Os01g0597400(dist=728)	-	-
1	23449432	23449448	AAAAGGAACTGATAAGT	-	Deletion	downstream	Os01g0597600,Os01g0597701(dist=726)	-	-
1	23457748	23457754	CCCCCGC	-	Deletion	UTR3	Os01g0597800(Os01t0597800-01:c.*103_*109delCCCCCGC)	-	-
1	23459343	23459361	TGATATATCGCATTTACTC	-	Deletion	intergenic	Os01g0597800(dist=1308),Os01g0598000(dist=4876)	-	-
1	23493651	23493652	AA	-	Deletion	intergenic	Os01g0598000(dist=28466),Os01g0598200(dist=4793)	-	-
1	23512715	23512715	A	-	Deletion	upstream	Os01g0598400(dist=372)	-	-
1	23517800	23517802	GGA	-	Deletion	intergenic	Os01g0598600(dist=1035),Os01g0598900(dist=12287)	-	-
1	23518080	23518113	TCTTCTTTCTCAGCTTGATCTCAGGAGAAAGAGC	-	Deletion	intergenic	Os01g0598600(dist=1315),Os01g0598900(dist=11976)	-	-
1	23518753	23518753	A	-	Deletion	intergenic	Os01g0598600(dist=1988),Os01g0598900(dist=11336)	-	-
1	23520448	23520448	A	-	Deletion	intergenic	Os01g0598600(dist=3683),Os01g0598900(dist=9641)	-	-
1	23520502	23520502	A	-	Deletion	intergenic	Os01g0598600(dist=3737),Os01g0598900(dist=9587)	-	-
1	23530652	23530653	AT	-	Deletion	intronic	Os01g0598900	-	-
1	23532139	23532141	TAG	-	Deletion	intronic	Os01g0598900	-	-
1	23534560	23534578	GTGCAACTACTCTCCCGCT	-	Deletion	intergenic	Os01g0598900(dist=2138),Os01g0599550(dist=7111)	-	-
1	23534961	23534966	GGCAGG	-	Deletion	intergenic	Os01g0598900(dist=2539),Os01g0599550(dist=6723)	-	-
1	23550804	23550814	GCTCGTGAGGA	-	Deletion	upstream	Os01g0599900(dist=929)	-	-
1	23551679	23551711	CCTGCTCCCCGTCCCAATCTCCCTCGCGCACCC	-	Deletion	upstream	Os01g0599900(dist=32)	-	-
1	23551769	23551769	G	-	Deletion	UTR5	Os01g0599900(Os01t0599900-00:c.-123del-)	-	-
1	23551861	23551861	A	-	Deletion	UTR5	Os01g0599900(Os01t0599900-00:c.-31del-)	-	-
1	23552109	23552118	CTCATGGATC	-	Deletion	intronic	Os01g0599900	-	-
1	23553078	23553083	GAGGAA	-	Deletion	exonic	Os01g0599900	nonframeshift deletion	Os01g0599900:Os01t0599900-00:exon2:c.1097_1102del:p.366_368del,
1	23553931	23553934	CCCA	-	Deletion	UTR3	Os01g0599900(Os01t0599900-00:c.*235_*235delCCCA)	-	-
1	23554122	23554125	TAAG	-	Deletion	downstream	Os01g0599900,Os01g0600000(dist=143)	-	-
1	23569615	23569622	AGATGGGC	-	Deletion	upstream	Os01g0600200(dist=221)	-	-
1	23570087	23570104	GGGGGGGGGGGGGGGGGA	-	Deletion	UTR5	Os01g0600200(Os01t0600200-01:c.-25_-8del-)	-	-
1	23576866	23576867	AG	-	Deletion	upstream;downstream	Os01g0600300(dist=370);Os01g0600200(dist=347)	-	-
1	23586333	23586336	AAAA	-	Deletion	upstream;downstream	Os01g0600500(dist=352);Os01g0600400(dist=352)	-	-
1	23589663	23589663	C	-	Deletion	intergenic	Os01g0600400(dist=3682),Os01g0600900(dist=17700)	-	-
1	23606796	23606807	TGAAATGTCACG	-	Deletion	upstream	Os01g0600900(dist=556)	-	-
1	23610378	23610378	A	-	Deletion	downstream	Os01g0601000(dist=670)	-	-
1	23613301	23613302	AG	-	Deletion	intronic	Os01g0601000	-	-
1	23620939	23620943	CCATG	-	Deletion	intergenic	Os01g0601000(dist=5682),Os01g0601200(dist=3346)	-	-
1	23662326	23662326	G	-	Deletion	upstream;downstream	Os01g0602075(dist=854);Os01g0602200(dist=854)	-	-
1	23674067	23674067	T	-	Deletion	exonic	Os01g0602400	frameshift deletion	Os01g0602400:Os01t0602400-01:exon3:c.941delA:p.E314fs,
1	23676326	23676326	G	-	Deletion	upstream;downstream	Os01g0602400(dist=366);Os01g0602433(dist=366)	-	-
1	23676743	23676754	ATACAACTATGG	-	Deletion	upstream;downstream	Os01g0602400(dist=783);Os01g0602433(dist=783)	-	-
1	23677016	23677023	TGGTCTTT	-	Deletion	intergenic	Os01g0602400(dist=1056),Os01g0602466(dist=5392)	-	-
1	23678644	23678647	TTTA	-	Deletion	intergenic	Os01g0602400(dist=2684),Os01g0602466(dist=3768)	-	-
1	23680514	23680532	TATAATAAGCTGGTATCTT	-	Deletion	intergenic	Os01g0602400(dist=4554),Os01g0602466(dist=1883)	-	-
1	23680658	23680658	C	-	Deletion	intergenic	Os01g0602400(dist=4698),Os01g0602466(dist=1757)	-	-
1	23683560	23683560	T	-	Deletion	intronic	Os01g0602466,Os01g0602500	-	-
1	23683940	23683940	T	-	Deletion	intronic	Os01g0602466,Os01g0602500	-	-
1	23684560	23684560	T	-	Deletion	intronic	Os01g0602466,Os01g0602500	-	-
1	23687252	23687253	CC	-	Deletion	intergenic	Os01g0602466(dist=1758),Os01g0602600(dist=1032)	-	-
1	23705440	23705450	GCGTCTGCCTC	-	Deletion	intergenic	Os01g0602600(dist=16147),Os01g0602800(dist=22313)	-	-
1	23711418	23711418	G	-	Deletion	intergenic	Os01g0602600(dist=22125),Os01g0602800(dist=16345)	-	-
1	23714897	23714897	C	-	Deletion	intergenic	Os01g0602600(dist=25604),Os01g0602800(dist=12866)	-	-
1	23719784	23719787	TTTT	-	Deletion	intergenic	Os01g0602600(dist=30491),Os01g0602800(dist=7976)	-	-
1	23725259	23725259	T	-	Deletion	intergenic	Os01g0602600(dist=35966),Os01g0602800(dist=2504)	-	-
1	23727282	23727290	TTTTTTTTC	-	Deletion	upstream	Os01g0602800(dist=473)	-	-
1	23733793	23733793	C	-	Deletion	downstream	Os01g0602800(dist=740)	-	-
1	23734082	23734113	AGATAGTACATCGGCCAGTTGATCGATGGGAA	-	Deletion	intergenic	Os01g0602800(dist=1029),Os01g0603000(dist=6766)	-	-
1	23752849	23752849	T	-	Deletion	intergenic	Os01g0603100(dist=1136),Os01g0603300(dist=7498)	-	-
1	23756336	23756336	C	-	Deletion	intergenic	Os01g0603100(dist=4623),Os01g0603300(dist=4011)	-	-
1	23758963	23758963	T	-	Deletion	intergenic	Os01g0603100(dist=7250),Os01g0603300(dist=1384)	-	-
1	23763144	23763150	TACGGAG	-	Deletion	downstream	Os01g0603300(dist=757)	-	-
1	23763174	23763177	CAGG	-	Deletion	downstream	Os01g0603300(dist=787)	-	-
1	23763879	23763887	CTACGACAC	-	Deletion	intergenic	Os01g0603300(dist=1492),Os01g0603500(dist=6228)	-	-
1	23764243	23764258	CGCGCGACGACGACGA	-	Deletion	intergenic	Os01g0603300(dist=1856),Os01g0603500(dist=5857)	-	-
1	23764564	23764571	TCTGGGGC	-	Deletion	intergenic	Os01g0603300(dist=2177),Os01g0603500(dist=5544)	-	-
1	23764613	23764622	ACGTACGCGT	-	Deletion	intergenic	Os01g0603300(dist=2226),Os01g0603500(dist=5493)	-	-
1	23767868	23767870	TTA	-	Deletion	intergenic	Os01g0603300(dist=5481),Os01g0603500(dist=2245)	-	-
1	23777468	23777485	GGAAGTAATAGCTTCGAA	-	Deletion	exonic	Os01g0603800	nonframeshift deletion	Os01g0603800:Os01t0603800-01:exon1:c.967_984del:p.323_328del,
1	23785893	23785894	TA	-	Deletion	downstream	Os01g0604100(dist=120)	-	-
1	23791132	23791132	T	-	Deletion	intergenic	Os01g0604150(dist=1385),Os01g0604500(dist=19352)	-	-
1	23814495	23814530	GCGCCACCGCCTGTCTGCCACGCGCCGCGCCGCTAA	-	Deletion	UTR3	Os01g0604600(Os01t0604600-01:c.*798_*833delGCGCCACCGCCTGTCTGCCACGCGCCGCGCCGCTAA)	-	-
1	23820272	23820287	ACATCCTTATACTAAG	-	Deletion	intergenic	Os01g0604700(dist=1021),Os01g0604900(dist=9577)	-	-
1	23822585	23822585	A	-	Deletion	intergenic	Os01g0604700(dist=3334),Os01g0604900(dist=7279)	-	-
1	23829570	23829570	T	-	Deletion	upstream	Os01g0604900(dist=294)	-	-
1	23835827	23835845	ATTCCGATTAATCGTCCGC	-	Deletion	intergenic	Os01g0604900(dist=5226),Os01g0605000(dist=2969)	-	-
1	23855294	23855297	ATTT	-	Deletion	upstream	Os01g0605500(dist=810)	-	-
1	23871891	23871915	GCTAGCCCTGTCGGCAGATGGGCCG	-	Deletion	intergenic	Os01g0605700(dist=4686),Os01g0606000(dist=5625)	-	-
1	23894542	23894542	T	-	Deletion	upstream	Os01g0606400(dist=516)	-	-
1	23914010	23914010	C	-	Deletion	upstream;downstream	Os01g0607000(dist=140);Os01g0606900(dist=771)	-	-
1	23926188	23926188	T	-	Deletion	intronic	Os01g0607200	-	-
1	23926376	23926380	CATTA	-	Deletion	intronic	Os01g0607200	-	-
1	23949899	23949901	GAG	-	Deletion	intronic	Os01g0607600	-	-
1	23960259	23960288	GTTGTTGTTGTTGTTGTTGTTGTTGTTGTT	-	Deletion	exonic	Os01g0607600	nonframeshift deletion	Os01g0607600:Os01t0607600-00:exon4:c.389_418del:p.130_140del,
1	23969729	23969730	TT	-	Deletion	upstream	Os01g0607800(dist=864)	-	-
1	23980375	23980376	AG	-	Deletion	intronic	Os01g0607900	-	-
1	24002076	24002098	GTCAGACTGGCATATATCGAGCT	-	Deletion	intergenic	Os01g0607900(dist=20175),Os01g0608000(dist=2050)	-	-
1	24008176	24008217	AAAAATGTCGGTTCTTAAAATAAAATCAATCTCTTTCACCAA	-	Deletion	intergenic	Os01g0608101(dist=1383),Os01g0608300(dist=10417)	-	-
1	24011867	24011910	GTGGCGGATGTAGGCGAGGGCGGCGGCCCGCACCGACGGCGACG	-	Deletion	intergenic	Os01g0608101(dist=5074),Os01g0608300(dist=6724)	-	-
1	24017032	24017032	T	-	Deletion	intergenic	Os01g0608101(dist=10239),Os01g0608300(dist=1602)	-	-
1	24033014	24033023	GAGGAGAGGA	-	Deletion	intergenic	Os01g0608400(dist=5479),Os01g0608900(dist=13266)	-	-
1	24042428	24042437	CATGTGGGCC	-	Deletion	intergenic	Os01g0608400(dist=14893),Os01g0608900(dist=3852)	-	-
1	24042461	24042466	TTTGTG	-	Deletion	intergenic	Os01g0608400(dist=14926),Os01g0608900(dist=3823)	-	-
1	24045474	24045474	G	-	Deletion	upstream	Os01g0608900(dist=815)	-	-
1	24056582	24056585	AAGC	-	Deletion	upstream	Os01g0609000(dist=664)	-	-
1	24057071	24057073	ACT	-	Deletion	intergenic	Os01g0609000(dist=1153),Os01g0609200(dist=8134)	-	-
1	24057129	24057132	CGAT	-	Deletion	intergenic	Os01g0609000(dist=1211),Os01g0609200(dist=8075)	-	-
1	24057616	24057618	GAT	-	Deletion	intergenic	Os01g0609000(dist=1698),Os01g0609200(dist=7589)	-	-
1	24063081	24063084	AGCT	-	Deletion	intergenic	Os01g0609000(dist=7163),Os01g0609200(dist=2123)	-	-
1	24067432	24067454	GATTCAAAGTGAGTCAACTATTT	-	Deletion	intronic	Os01g0609200	-	-
1	24069819	24069822	TAAG	-	Deletion	intronic	Os01g0609200	-	-
1	24071270	24071271	AA	-	Deletion	intronic	Os01g0609200	-	-
1	24072257	24072302	TAATATCACTCAAGAGCAAGGTATACAGTTTTTGGGACATGTCACC	-	Deletion	intronic	Os01g0609200	-	-
1	24075181	24075183	CAT	-	Deletion	UTR3	Os01g0609300(Os01t0609300-01:c.*234_*232delATG)	-	-
1	24080899	24080901	TAG	-	Deletion	intronic	Os01g0609300,Os01g0609501	-	-
1	24082067	24082069	TTG	-	Deletion	upstream;downstream	Os01g0609300(dist=678);Os01g0609501(dist=182)	-	-
1	24084313	24084313	T	-	Deletion	intergenic	Os01g0609501(dist=2428),Os01g0609700(dist=18429)	-	-
1	24087499	24087502	CTAG	-	Deletion	intergenic	Os01g0609501(dist=5614),Os01g0609700(dist=15240)	-	-
1	24094159	24094167	CAACAGTAT	-	Deletion	intergenic	Os01g0609501(dist=12274),Os01g0609700(dist=8575)	-	-
1	24094247	24094259	TTAATTAATTATG	-	Deletion	intergenic	Os01g0609501(dist=12362),Os01g0609700(dist=8483)	-	-
1	24101926	24101930	TAGAA	-	Deletion	upstream	Os01g0609700(dist=812)	-	-
1	24106846	24106846	A	-	Deletion	downstream	Os01g0609900(dist=240)	-	-
1	24113577	24113587	CGCCGCCGCGG	-	Deletion	intronic	Os01g0609900	-	-
1	24120332	24120336	TTTTC	-	Deletion	intergenic	Os01g0609900(dist=5045),Os01g0610050(dist=4575)	-	-
1	24121097	24121097	C	-	Deletion	intergenic	Os01g0609900(dist=5810),Os01g0610050(dist=3814)	-	-
1	24121617	24121617	A	-	Deletion	intergenic	Os01g0609900(dist=6330),Os01g0610050(dist=3294)	-	-
1	24121889	24121906	CAGGCTGCAAATTAGCCT	-	Deletion	intergenic	Os01g0609900(dist=6602),Os01g0610050(dist=3005)	-	-
1	24126409	24126413	TTGTA	-	Deletion	upstream	Os01g0610050,Os01g0610100(dist=212)	-	-
1	24126425	24126431	TTTTTTT	-	Deletion	upstream	Os01g0610050,Os01g0610100(dist=194)	-	-
1	24135869	24135876	TCGAGAGT	-	Deletion	upstream	Os01g0610300(dist=995)	-	-
1	24144976	24144976	C	-	Deletion	upstream;downstream	Os01g0610400(dist=915);Os01g0610300(dist=684)	-	-
1	24145943	24145952	AGAGAGAGAG	-	Deletion	UTR5	Os01g0610400(Os01t0610400-01:c.-67_-58del-)	-	-
1	24154982	24154990	AGCCAATCC	-	Deletion	upstream;downstream	Os01g0610500(dist=893);Os01g0610600(dist=659)	-	-
1	24167985	24167995	TCTCCAACTAA	-	Deletion	downstream	Os01g0610800(dist=250)	-	-
1	24201813	24201813	C	-	Deletion	intergenic	Os01g0611300(dist=5197),Os01g0611900(dist=38444)	-	-
1	24205373	24205373	G	-	Deletion	intergenic	Os01g0611300(dist=8757),Os01g0611900(dist=34884)	-	-
1	24249919	24249923	GCGCC	-	Deletion	upstream	Os01g0612000(dist=558)	-	-
1	24321115	24321115	A	-	Deletion	intergenic	Os01g0612900(dist=4002),Os01g0613100(dist=13248)	-	-
1	24403075	24403077	CCC	-	Deletion	intergenic	Os01g0615300(dist=2423),Os01g0615500(dist=5385)	-	-
1	24404594	24404605	TGCATGCATGCT	-	Deletion	intergenic	Os01g0615300(dist=3942),Os01g0615500(dist=3857)	-	-
1	24412094	24412094	A	-	Deletion	intergenic	Os01g0615500(dist=1784),Os01g0615850(dist=6455)	-	-
1	24413291	24413291	T	-	Deletion	intergenic	Os01g0615500(dist=2981),Os01g0615850(dist=5258)	-	-
1	24413850	24413868	ACCCAGAGATTAATGTGAG	-	Deletion	intergenic	Os01g0615500(dist=3540),Os01g0615850(dist=4681)	-	-
1	24415282	24415295	CTACACTTATTTTG	-	Deletion	intergenic	Os01g0615500(dist=4972),Os01g0615850(dist=3254)	-	-
1	24449476	24449482	TACTATA	-	Deletion	intergenic	Os01g0616100(dist=13230),Os01g0616300(dist=11387)	-	-
1	24469142	24469142	C	-	Deletion	intergenic	Os01g0616300(dist=4105),Os01g0616400(dist=2789)	-	-
1	24519954	24519969	CTCTCTCTCTCTCTCT	-	Deletion	intergenic	Os01g0616900(dist=15003),Os01g0617500(dist=14917)	-	-
1	24520136	24520138	CCT	-	Deletion	intergenic	Os01g0616900(dist=15185),Os01g0617500(dist=14748)	-	-
1	24554446	24554459	TCTCTTCTCTTTTA	-	Deletion	exonic	Os01g0617650	frameshift deletion	Os01g0617650:Os01t0617650-00:exon1:c.825_838del:p.D275fs,
1	24570288	24570289	AA	-	Deletion	intronic	Os01g0617800	-	-
1	24573001	24573001	G	-	Deletion	UTR5	Os01g0617900(Os01t0617900-01:c.-65del-,Os01t0617900-02:c.-65del-)	-	-
1	24584630	24584631	GG	-	Deletion	UTR5	Os01g0618200(Os01t0618200-01:c.-24_-23del-)	-	-
1	24592398	24592407	TTTGATCTTG	-	Deletion	downstream	Os01g0618300(dist=53)	-	-
1	24619764	24619772	GATATGTAT	-	Deletion	intergenic	Os01g0618800(dist=1183),Os01g0618900(dist=10551)	-	-
1	24658373	24658374	TT	-	Deletion	intergenic	Os01g0619100(dist=14155),Os01g0619800(dist=33018)	-	-
1	24658380	24658382	TTC	-	Deletion	intergenic	Os01g0619100(dist=14162),Os01g0619800(dist=33010)	-	-
1	24702468	24702468	T	-	Deletion	intergenic	Os01g0619900(dist=4676),Os01g0620100(dist=1303)	-	-
1	24705699	24705699	A	-	Deletion	intronic	Os01g0620100	-	-
1	24721335	24721360	CATTCTTATTATAAAGACAGTTAGTT	-	Deletion	intergenic	Os01g0620400(dist=6534),Os01g0620800(dist=17732)	-	-
1	24729427	24729429	TAA	-	Deletion	intergenic	Os01g0620400(dist=14626),Os01g0620800(dist=9663)	-	-
1	24729456	24729459	CTTA	-	Deletion	intergenic	Os01g0620400(dist=14655),Os01g0620800(dist=9633)	-	-
1	24731772	24731772	A	-	Deletion	intergenic	Os01g0620400(dist=16971),Os01g0620800(dist=7320)	-	-
1	24733959	24733962	GACG	-	Deletion	intergenic	Os01g0620400(dist=19158),Os01g0620800(dist=5130)	-	-
1	24738580	24738580	T	-	Deletion	upstream	Os01g0620800(dist=512)	-	-
1	24741363	24741368	CCTTGT	-	Deletion	downstream	Os01g0620800,Os01g0620900(dist=226)	-	-
1	24742200	24742201	AG	-	Deletion	UTR5	Os01g0620900(Os01t0620900-01:c.-66_-67delCT)	-	-
1	24783478	24783484	ATGCTGC	-	Deletion	intergenic	Os01g0621500(dist=8904),Os01g0621600(dist=1125)	-	-
1	24788956	24788956	A	-	Deletion	upstream	Os01g0621600(dist=803)	-	-
1	24789037	24789037	G	-	Deletion	upstream	Os01g0621600(dist=884)	-	-
1	24795625	24795638	CTTAAAATATAGTA	-	Deletion	intergenic	Os01g0621700(dist=1253),Os01g0621900(dist=12878)	-	-
1	24828894	24828895	TA	-	Deletion	upstream	Os01g0622300(dist=755)	-	-
1	24855783	24855783	C	-	Deletion	downstream	Os01g0623000(dist=154)	-	-
1	24864976	24864977	AG	-	Deletion	upstream	Os01g0623200(dist=685)	-	-
1	24868195	24868195	C	-	Deletion	intergenic	Os01g0623200(dist=3904),Os01g0623500(dist=26511)	-	-
1	24888481	24888485	CCCCT	-	Deletion	intergenic	Os01g0623200(dist=24190),Os01g0623500(dist=6221)	-	-
1	24903253	24903269	TATAATAATTAGATGTT	-	Deletion	intergenic	Os01g0623600(dist=1440),Os01g0623900(dist=5382)	-	-
1	24934940	24934961	CATGGGCTGGCTGATCCTGCAC	-	Deletion	intergenic	Os01g0624400(dist=1119),Os01g0624500(dist=6483)	-	-
1	24948813	24948860	CAAAAGCGAACGAACTTAAAAACCGACTCAAATACATATTTGTATTTC	-	Deletion	intergenic	Os01g0624700(dist=1596),Os01g0625200(dist=12219)	-	-
1	25063326	25063329	TATA	-	Deletion	UTR3	Os01g0627800(Os01t0627800-01:c.*44_*47delTATA)	-	-
1	25098890	25098891	AA	-	Deletion	intergenic	Os01g0627967(dist=20516),Os01g0628700(dist=15192)	-	-
1	25131468	25131498	GATTCAAATTTGAATTTGAATTCCAATATCT	-	Deletion	intergenic	Os01g0629000(dist=4002),Os01g0629400(dist=1389)	-	-
1	25131832	25131834	GTA	-	Deletion	intergenic	Os01g0629000(dist=4366),Os01g0629400(dist=1053)	-	-
1	25150840	25150876	AAAAATTTACCAAACAATAAAGATATGATTGATGATT	-	Deletion	intergenic	Os01g0629750(dist=3393),Os01g0629900(dist=1232)	-	-
1	25151641	25151664	GTCCCTGTATTTAGACACTAATCT	-	Deletion	downstream	Os01g0629900(dist=444)	-	-
1	25183821	25183821	T	-	Deletion	intergenic	Os01g0629900(dist=25483),Os01g0630200(dist=3429)	-	-
1	25209414	25209420	TGTGTGG	-	Deletion	intergenic	Os01g0630300(dist=17671),Os01g0630900(dist=10280)	-	-
1	25209447	25209474	ATCTTATTAAGAAGGCATCATTGATTAT	-	Deletion	intergenic	Os01g0630300(dist=17704),Os01g0630900(dist=10226)	-	-
1	25242597	25242597	A	-	Deletion	intergenic	Os01g0631200(dist=4432),Os01g0631400(dist=14404)	-	-
1	25246309	25246309	T	-	Deletion	intergenic	Os01g0631200(dist=8144),Os01g0631400(dist=10692)	-	-
1	25255644	25255649	AATTTG	-	Deletion	intergenic	Os01g0631200(dist=17479),Os01g0631400(dist=1352)	-	-
1	25265931	25265937	CGCCCCC	-	Deletion	intergenic	Os01g0631400(dist=2790),Os01g0631500(dist=5764)	-	-
1	25274814	25274814	A	-	Deletion	intergenic	Os01g0631500(dist=1308),Os01g0631700(dist=7253)	-	-
1	25274816	25274817	TT	-	Deletion	intergenic	Os01g0631500(dist=1310),Os01g0631700(dist=7250)	-	-
1	25288414	25288424	CGTACACATCT	-	Deletion	UTR5	Os01g0631800(Os01t0631800-01:c.-55_-45del-)	-	-
1	25295068	25295069	AA	-	Deletion	intronic	Os01g0631900	-	-
1	25317660	25317660	A	-	Deletion	intergenic	Os01g0632100(dist=14729),Os01g0632700(dist=13191)	-	-
1	25347502	25347503	TA	-	Deletion	intergenic	Os01g0632700(dist=9365),Os01g0633000(dist=3178)	-	-
1	25351937	25351945	TACATCAAG	-	Deletion	upstream	Os01g0633000(dist=401)	-	-
1	25352201	25352207	AAAAAAG	-	Deletion	upstream	Os01g0633000(dist=665)	-	-
1	25362595	25362595	T	-	Deletion	upstream;downstream	Os01g0633200(dist=504);Os01g0633100(dist=712)	-	-
1	25366285	25366292	ACACACAT	-	Deletion	intronic	Os01g0633200	-	-
1	25371807	25371812	CTAAAG	-	Deletion	downstream	Os01g0633400(dist=801)	-	-
1	25374098	25374098	A	-	Deletion	intergenic	Os01g0633400(dist=3092),Os01g0633500(dist=8616)	-	-
1	25374524	25374524	A	-	Deletion	intergenic	Os01g0633400(dist=3518),Os01g0633500(dist=8190)	-	-
1	25492871	25492873	AGG	-	Deletion	upstream	Os01g0636200(dist=634)	-	-
1	25510977	25510977	A	-	Deletion	intergenic	Os01g0636400(dist=6568),Os01g0636500(dist=2970)	-	-
1	25606077	25606077	G	-	Deletion	intergenic	Os01g0638000(dist=5732),Os01g0638600(dist=9714)	-	-
1	25647169	25647180	GCCGCCGCCGCC	-	Deletion	exonic	Os01g0639200	nonframeshift deletion	Os01g0639200:Os01t0639200-01:exon1:c.93_104del:p.31_35del,
1	25649585	25649585	T	-	Deletion	intergenic	Os01g0639200(dist=1995),Os01g0639600(dist=31986)	-	-
1	25706560	25706560	T	-	Deletion	intergenic	Os01g0639900(dist=1483),Os01g0640000(dist=1756)	-	-
1	25738241	25738241	G	-	Deletion	intergenic	Os01g0640200(dist=13617),Os01g0640400(dist=6524)	-	-
1	25969317	25969317	T	-	Deletion	intergenic	Os01g0645000(dist=7877),Os01g0645200(dist=4182)	-	-
1	26002439	26002439	A	-	Deletion	intergenic	Os01g0645400(dist=5602),Os01g0645650(dist=2088)	-	-
1	26011239	26011240	GG	-	Deletion	upstream	Os01g0645650(dist=46)	-	-
1	26014429	26014438	TTTCTTTTTT	-	Deletion	intergenic	Os01g0645650(dist=3236),Os01g0645900(dist=18707)	-	-
1	26119287	26119289	GGA	-	Deletion	exonic	Os01g0647850	frameshift deletion	Os01g0647850:Os01t0647850-01:wholegene,
1	26163374	26163384	CCCACGTGGGT	-	Deletion	upstream	Os01g0648500(dist=402)	-	-
1	26183960	26183972	CCCCCCCCCCCCC	-	Deletion	UTR5	Os01g0649000(Os01t0649000-01:c.-30_-18del-)	-	-
1	26203636	26203639	TATC	-	Deletion	intronic	Os01g0649400	-	-
1	26226376	26226376	A	-	Deletion	downstream	Os01g0649950(dist=201)	-	-
1	26261139	26261140	GA	-	Deletion	intronic	Os01g0650200	-	-
1	26262183	26262184	GA	-	Deletion	intronic	Os01g0650200	-	-
1	26284665	26284665	A	-	Deletion	intronic	Os01g0650800	-	-
1	26363480	26363480	A	-	Deletion	intergenic	Os01g0651800(dist=38711),Os01g0651932(dist=1286)	-	-
1	26472360	26472360	A	-	Deletion	intergenic	Os01g0653800(dist=6409),Os01g0654100(dist=42183)	-	-
1	26472373	26472373	A	-	Deletion	intergenic	Os01g0653800(dist=6422),Os01g0654100(dist=42170)	-	-
1	26541926	26541940	TCCTCTCCTCTCCTC	-	Deletion	intergenic	Os01g0654650(dist=4807),Os01g0654800(dist=23309)	-	-
1	26638340	26638346	CCCCCCC	-	Deletion	intergenic	Os01g0655800(dist=1434),Os01g0656200(dist=14620)	-	-
1	26685105	26685105	A	-	Deletion	intergenic	Os01g0656300(dist=4788),Os01g0656400(dist=2272)	-	-
1	26714531	26714562	CATATCACCGACAAACTTGCAAACTGCTTAGT	-	Deletion	intergenic	Os01g0656600(dist=12958),Os01g0656900(dist=3272)	-	-
1	26732118	26732119	CT	-	Deletion	intergenic	Os01g0657250(dist=5133),Os01g0657400(dist=1949)	-	-
1	26763863	26763863	C	-	Deletion	intergenic	Os01g0657801(dist=27883),Os01g0658300(dist=3809)	-	-
1	26765397	26765399	AGT	-	Deletion	intergenic	Os01g0657801(dist=29417),Os01g0658300(dist=2273)	-	-
1	26775837	26775840	TATA	-	Deletion	intergenic	Os01g0658300(dist=6647),Os01g0658400(dist=5273)	-	-
1	26775906	26775906	A	-	Deletion	intergenic	Os01g0658300(dist=6716),Os01g0658400(dist=5207)	-	-
1	26870799	26870803	CCCCC	-	Deletion	intergenic	Os01g0659800(dist=7365),Os01g0659900(dist=1414)	-	-
1	26882554	26882558	AAAAG	-	Deletion	intergenic	Os01g0660100(dist=2495),Os01g0660200(dist=2926)	-	-
1	26883590	26883590	C	-	Deletion	intergenic	Os01g0660100(dist=3531),Os01g0660200(dist=1894)	-	-
1	26909555	26909556	CG	-	Deletion	intergenic	Os01g0660400(dist=2313),Os01g0660450(dist=3035)	-	-
1	27003205	27003205	T	-	Deletion	intergenic	Os01g0661000(dist=25143),Os01g0661400(dist=1076)	-	-
1	27080664	27080673	TGGGTCCCAA	-	Deletion	intergenic	Os01g0663051(dist=16388),Os01g0663300(dist=1146)	-	-
1	27112621	27112648	TTTTTTTAAGAATTCGAATGCATACTAG	-	Deletion	intergenic	Os01g0663800(dist=2607),Os01g0664000(dist=2983)	-	-
1	27162923	27162923	T	-	Deletion	intergenic	Os01g0664500(dist=13920),Os01g0665200(dist=8367)	-	-
1	27195150	27195159	TGTGTGTGTG	-	Deletion	intergenic	Os01g0665400(dist=3923),Os01g0665500(dist=1655)	-	-
1	27235703	27235704	TT	-	Deletion	upstream;downstream	Os01g0666200(dist=399);Os01g0666101(dist=399)	-	-
1	27235936	27235937	AG	-	Deletion	upstream;downstream	Os01g0666200(dist=166);Os01g0666101(dist=166)	-	-
1	27235937	27235937	G	-	Deletion	upstream;downstream	Os01g0666200(dist=166);Os01g0666101(dist=166)	-	-
1	27235962	27235962	T	-	Deletion	upstream;downstream	Os01g0666200(dist=141);Os01g0666101(dist=141)	-	-
1	27283908	27283908	T	-	Deletion	intergenic	Os01g0667200(dist=5352),Os01g0667400(dist=4398)	-	-
1	27316898	27316906	GGGGTCCCC	-	Deletion	downstream	Os01g0667800(dist=443)	-	-
1	27326302	27326304	AGG	-	Deletion	UTR3	Os01g0667900(Os01t0667900-01:c.*141_*139delCCT)	-	-
1	27327079	27327079	G	-	Deletion	upstream	Os01g0667900(dist=54)	-	-
1	27330520	27330520	G	-	Deletion	intergenic	Os01g0667900(dist=3495),Os01g0668000(dist=5740)	-	-
1	27331165	27331165	A	-	Deletion	intergenic	Os01g0667900(dist=4140),Os01g0668000(dist=5095)	-	-
1	27333123	27333125	CTA	-	Deletion	intergenic	Os01g0667900(dist=6098),Os01g0668000(dist=3135)	-	-
1	27333446	27333447	AA	-	Deletion	intergenic	Os01g0667900(dist=6421),Os01g0668000(dist=2813)	-	-
1	27333974	27333994	CTAACTAGCGCGGGCGCGCAG	-	Deletion	intergenic	Os01g0667900(dist=6949),Os01g0668000(dist=2266)	-	-
1	27334008	27334008	C	-	Deletion	intergenic	Os01g0667900(dist=6983),Os01g0668000(dist=2252)	-	-
1	27336246	27336247	CT	-	Deletion	upstream	Os01g0668000(dist=13)	-	-
1	27341084	27341085	AA	-	Deletion	UTR3	Os01g0668100(Os01t0668100-01:c.*73_*72delTT)	-	-
1	27344327	27344330	TATA	-	Deletion	intergenic	Os01g0668100(dist=2377),Os01g0668200(dist=9781)	-	-
1	27369137	27369144	AGTATAAT	-	Deletion	upstream;downstream	Os01g0668400(dist=433);Os01g0668500(dist=156)	-	-
1	27391433	27391433	G	-	Deletion	upstream	Os01g0668700(dist=638)	-	-
1	27470203	27470203	C	-	Deletion	intergenic	Os01g0669100(dist=50119),Os01g0670100(dist=3889)	-	-
1	27531047	27531056	TCCCGCCGCT	-	Deletion	intergenic	Os01g0670800(dist=23866),Os01g0672100(dist=24971)	-	-
1	27643408	27643435	TTTTTTTTCTTCTTCGACTCTCCTTTTC	-	Deletion	intergenic	Os01g0672800(dist=10326),Os01g0673300(dist=12832)	-	-
1	27644153	27644153	A	-	Deletion	intergenic	Os01g0672800(dist=11071),Os01g0673300(dist=12114)	-	-
1	27671219	27671219	A	-	Deletion	intronic	Os01g0673600	-	-
1	27671563	27671568	GAGGAG	-	Deletion	UTR5	Os01g0673600(Os01t0673600-01:c.-103_-108delCTCCTC)	-	-
1	27692363	27692365	GGA	-	Deletion	upstream;downstream	Os01g0674000,Os01g0674125(dist=556);Os01g0674100(dist=556)	-	-
1	27773422	27773422	G	-	Deletion	intergenic	Os01g0675500(dist=11728),Os01g0675700(dist=4010)	-	-
1	27798563	27798571	GAGGCCTGG	-	Deletion	intergenic	Os01g0675933(dist=12352),Os01g0676200(dist=2842)	-	-
1	27818989	27819022	AGTTCTTGTGATGAAAACCCTGTTCATCTGGGGA	-	Deletion	intergenic	Os01g0676200(dist=16579),Os01g0676800(dist=7951)	-	-
1	27824046	27824048	AAG	-	Deletion	intergenic	Os01g0676200(dist=21636),Os01g0676800(dist=2925)	-	-
1	27825704	27825707	GAGA	-	Deletion	intergenic	Os01g0676200(dist=23294),Os01g0676800(dist=1266)	-	-
1	28028705	28028705	T	-	Deletion	downstream	Os01g0680900(dist=44)	-	-
1	28144494	28144514	AAGAAGAAGAAAAAGAAGAAA	-	Deletion	downstream	Os01g0683250(dist=18)	-	-
1	28208910	28208910	G	-	Deletion	ncRNA_intronic	Os01g0684601	-	-
1	28211103	28211105	ACT	-	Deletion	downstream	Os01g0684601(dist=305)	-	-
1	28441806	28441816	AGCTACCAACC	-	Deletion	intergenic	Os01g0689000(dist=8401),Os01g0689451(dist=6072)	-	-
1	28452854	28452863	CAAACTTGAT	-	Deletion	intronic	Os01g0689451	-	-
1	28461232	28461236	TACAG	-	Deletion	intergenic	Os01g0689451(dist=2244),Os01g0689600(dist=6454)	-	-
1	28477786	28477805	TTTATAGTTTAAGAAATAAC	-	Deletion	intergenic	Os01g0689600(dist=6614),Os01g0689800(dist=1473)	-	-
1	28477855	28477855	T	-	Deletion	intergenic	Os01g0689600(dist=6683),Os01g0689800(dist=1423)	-	-
1	28504613	28504613	A	-	Deletion	downstream	Os01g0690333(dist=77)	-	-
1	28624152	28624156	TATAT	-	Deletion	intergenic	Os01g0693400(dist=3035),Os01g0693466(dist=1179)	-	-
1	28705560	28705569	GATCAGGCAA	-	Deletion	intergenic	Os01g0694400(dist=6933),Os01g0694500(dist=3421)	-	-
1	28708539	28708539	A	-	Deletion	downstream	Os01g0694500(dist=451)	-	-
1	28724850	28724850	C	-	Deletion	intergenic	Os01g0694500(dist=14480),Os01g0694800(dist=1739)	-	-
1	28767780	28767782	TTA	-	Deletion	intergenic	Os01g0695600(dist=8489),Os01g0695700(dist=1194)	-	-
1	28771909	28771909	T	-	Deletion	intronic	Os01g0695625,Os01g0695700	-	-
1	28929546	28929581	TACGTAACAGAGTTCTACTCGGAGAGGTTATGATTA	-	Deletion	intergenic	Os01g0699100(dist=6624),Os01g0699400(dist=4255)	-	-
1	28983969	28983970	TT	-	Deletion	downstream	Os01g0700200,Os01g0700300(dist=529)	-	-
1	28990166	28990180	ATTGAGATAAACCCT	-	Deletion	intergenic	Os01g0700300(dist=4150),Os01g0700400(dist=1113)	-	-
1	29063081	29063082	AT	-	Deletion	intergenic	Os01g0701700(dist=9636),Os01g0701900(dist=4193)	-	-
1	29109728	29109728	T	-	Deletion	upstream;downstream	Os01g0702400(dist=208);Os01g0702300(dist=994)	-	-
1	29134541	29134558	ATTTGAATTCAAATTCAA	-	Deletion	upstream	Os01g0702700(dist=632)	-	-
1	29166262	29166285	CAAAGATCTGATGTGATAGGGAAA	-	Deletion	upstream;downstream	Os01g0703600(dist=136);Os01g0703800(dist=136)	-	-
1	29213861	29213870	CACGTGCAAA	-	Deletion	intergenic	Os01g0704400(dist=4255),Os01g0704700(dist=3078)	-	-
1	29248687	29248687	G	-	Deletion	intronic	Os01g0705500	-	-
1	29270430	29270430	A	-	Deletion	upstream;downstream	Os01g0705700(dist=728);Os01g0705750(dist=728)	-	-
1	29387666	29387666	T	-	Deletion	intergenic	Os01g0707500(dist=2020),Os01g0708000(dist=17957)	-	-
1	29389427	29389470	TATATATATATATATATATATATATATATATATATATATATATA	-	Deletion	intergenic	Os01g0707500(dist=3781),Os01g0708000(dist=16153)	-	-
1	29392905	29392906	AG	-	Deletion	intergenic	Os01g0707500(dist=7259),Os01g0708000(dist=12717)	-	-
1	29447005	29447010	GTAGTT	-	Deletion	UTR3	Os01g0708600(Os01t0708600-01:c.*97_*102delGTAGTT)	-	-
1	29457756	29457778	AAAAATGTTTCACCTAGTGTACT	-	Deletion	upstream	Os01g0708900(dist=866)	-	-
1	29472697	29472715	GCGAAAATCATTTTCACAG	-	Deletion	UTR5	Os01g0709100(Os01t0709100-01:c.-640_-658delCTGTGAAAATGATTTTCGC)	-	-
1	29477361	29477361	A	-	Deletion	intergenic	Os01g0709100(dist=4128),Os01g0709400(dist=1747)	-	-
1	29485947	29485952	CGCGCA	-	Deletion	UTR3	Os01g0709750(Os01t0709750-01:c.*34_*39delCGCGCA)	-	-
1	29575808	29575840	GTTTTTTTTTTTTTTTTTTTTTTTTTTTTTTTT	-	Deletion	downstream	Os01g0711600(dist=186)	-	-
1	29580155	29580155	C	-	Deletion	upstream;downstream	Os01g0711700(dist=559);Os01g0711800(dist=559)	-	-
1	29614035	29614035	C	-	Deletion	intergenic	Os01g0712800(dist=1803),Os01g0713200(dist=6923)	-	-
1	29625481	29625494	CTCATCCCTCGCCG	-	Deletion	intergenic	Os01g0713200(dist=3167),Os01g0713600(dist=12298)	-	-
1	29726210	29726223	TGTTCATATTCAAT	-	Deletion	intergenic	Os01g0714800(dist=3145),Os01g0714900(dist=3948)	-	-
1	29862901	29862922	AGATTAGCTCATAAACAGAAAA	-	Deletion	intergenic	Os01g0717000(dist=16077),Os01g0717301(dist=6106)	-	-
1	29868524	29868524	T	-	Deletion	upstream	Os01g0717301(dist=504)	-	-
1	29987344	29987356	CTAATTTTCAAGT	-	Deletion	upstream;downstream	Os01g0719300(dist=555);Os01g0719350(dist=555)	-	-
1	30054682	30054684	AAT	-	Deletion	upstream;downstream	Os01g0720900(dist=772);Os01g0720801(dist=772)	-	-
1	30102305	30102314	GAGGCGGGGA	-	Deletion	upstream	Os01g0722100(dist=671)	-	-
1	30131184	30131184	C	-	Deletion	upstream	Os01g0722700(dist=205)	-	-
1	30277587	30277633	ACTGTCATAGAACCTTAAGTGTATGGTTTGTGTGAGTTTAGGGATAC	-	Deletion	downstream	Os01g0726400(dist=766)	-	-
1	30384749	30384774	TTGTTAGTGGATGATGATGTGGCATC	-	Deletion	upstream;downstream	Os01g0728350(dist=918);Os01g0728375(dist=915)	-	-
1	30384828	30384828	G	-	Deletion	upstream;downstream	Os01g0728350(dist=997);Os01g0728375(dist=994)	-	-
1	30409728	30409732	CCCCC	-	Deletion	intergenic	Os01g0729400(dist=1174),Os01g0729500(dist=3175)	-	-
1	30477334	30477336	CGC	-	Deletion	intergenic	Os01g0730600(dist=1273),Os01g0730700(dist=2778)	-	-
1	30477391	30477393	GAA	-	Deletion	intergenic	Os01g0730600(dist=1330),Os01g0730700(dist=2721)	-	-
1	30486777	30486777	A	-	Deletion	intergenic	Os01g0730700(dist=4928),Os01g0730800(dist=1415)	-	-
1	30487790	30487793	TTTC	-	Deletion	upstream	Os01g0730800(dist=399)	-	-
1	30520010	30520014	AATAT	-	Deletion	upstream;downstream	Os01g0731700(dist=474);Os01g0731600(dist=474)	-	-
1	30529340	30529340	A	-	Deletion	upstream	Os01g0731800(dist=281)	-	-
1	30551521	30551528	ATATATAT	-	Deletion	intergenic	Os01g0732300(dist=7467),Os01g0732700(dist=9622)	-	-
1	30552170	30552181	GCCGATGTGGAG	-	Deletion	intergenic	Os01g0732300(dist=8116),Os01g0732700(dist=8969)	-	-
1	30565632	30565632	T	-	Deletion	intergenic	Os01g0732700(dist=1196),Os01g0732801(dist=7552)	-	-
1	30624131	30624131	A	-	Deletion	upstream;downstream	Os01g0734333(dist=121);Os01g0734200(dist=368)	-	-
1	30638629	30638652	CGGTCTGATTACACGTGACGCAGC	-	Deletion	intergenic	Os01g0734466(dist=4311),Os01g0734501(dist=8135)	-	-
1	30653898	30653930	TTAATGAATCTAGGCATCATTAACATCTACTCC	-	Deletion	intergenic	Os01g0734600(dist=4556),Os01g0734800(dist=1376)	-	-
1	30665866	30665879	TACGGCTGCGGCTA	-	Deletion	upstream	Os01g0735300(dist=763)	-	-
1	30675018	30675020	AAA	-	Deletion	upstream;downstream	Os01g0735500(dist=474);Os01g0735450(dist=474)	-	-
1	30675061	30675068	TTGAACTA	-	Deletion	upstream;downstream	Os01g0735500(dist=426);Os01g0735450(dist=426)	-	-
1	30685453	30685460	CCCTCCAC	-	Deletion	intergenic	Os01g0735632(dist=2875),Os01g0735900(dist=4390)	-	-
1	30693434	30693454	CCCTCCCCCCCCCCCCCCCGG	-	Deletion	intergenic	Os01g0736000(dist=1833),Os01g0736100(dist=1482)	-	-
1	30752875	30752875	A	-	Deletion	upstream	Os01g0737200,Os01g0737300(dist=578)	-	-
1	30770595	30770625	AGGAGGGTAGAGGAAAAGGAGTGGTGATCGT	-	Deletion	intergenic	Os01g0737600(dist=1413),Os01g0737700(dist=1674)	-	-
1	30785340	30785350	GGGTGGAGGGG	-	Deletion	upstream	Os01g0738000(dist=840)	-	-
1	30796765	30796771	AACGGAC	-	Deletion	upstream	Os01g0738100(dist=290)	-	-
1	30804834	30804836	CCC	-	Deletion	intergenic	Os01g0738100(dist=8359),Os01g0738300(dist=14173)	-	-
1	30809686	30809686	G	-	Deletion	intergenic	Os01g0738100(dist=13211),Os01g0738300(dist=9323)	-	-
1	30812104	30812105	AG	-	Deletion	intergenic	Os01g0738100(dist=15629),Os01g0738300(dist=6904)	-	-
1	30815064	30815087	CGGTCCCTAAACTTGCAGACCACT	-	Deletion	intergenic	Os01g0738100(dist=18589),Os01g0738300(dist=3922)	-	-
1	30841048	30841048	G	-	Deletion	upstream	Os01g0738800(dist=570)	-	-
1	30844167	30844169	ACA	-	Deletion	intergenic	Os01g0738800(dist=3689),Os01g0738900(dist=4331)	-	-
1	30861291	30861291	A	-	Deletion	intergenic	Os01g0739000(dist=5085),Os01g0739200(dist=7237)	-	-
1	30874102	30874104	ACA	-	Deletion	intergenic	Os01g0739300(dist=1204),Os01g0739400(dist=4896)	-	-
1	30901290	30901295	AAATTG	-	Deletion	downstream	Os01g0739700(dist=250)	-	-
1	30901351	30901352	TC	-	Deletion	downstream	Os01g0739700(dist=311)	-	-
1	30939163	30939163	G	-	Deletion	upstream;downstream	Os01g0740800(dist=125);Os01g0740700(dist=125)	-	-
1	30982913	30982913	C	-	Deletion	intergenic	Os01g0741900(dist=3576),Os01g0742000(dist=1609)	-	-
1	31045986	31045987	TA	-	Deletion	intergenic	Os01g0742766(dist=28472),Os01g0743100(dist=1506)	-	-
1	31064154	31064202	GAGCTGCGCGTGGAGCACCGCCGCGGTGGAGAGGGCGAGGAGCTTGCTC	-	Deletion	upstream	Os01g0743300(dist=951)	-	-
1	31119552	31119566	TTTTGCCACAAAAAA	-	Deletion	intergenic	Os01g0744300(dist=3426),Os01g0744400(dist=1142)	-	-
1	31160683	31160717	CCACAGAAATTTACATCAACAATTTACAGTAAAAA	-	Deletion	intergenic	Os01g0745000(dist=2781),Os01g0745300(dist=5024)	-	-
1	31164627	31164628	TC	-	Deletion	intergenic	Os01g0745000(dist=6725),Os01g0745300(dist=1113)	-	-
1	31218561	31218561	G	-	Deletion	intergenic	Os01g0746200(dist=7289),Os01g0746400(dist=6897)	-	-
1	31270935	31270963	CAAAAACTTATTTTAAGAATAAACTGCGC	-	Deletion	intergenic	Os01g0746700(dist=16041),Os01g0747300(dist=1374)	-	-
1	31283629	31283629	G	-	Deletion	upstream	Os01g0747500(dist=57)	-	-
1	31366317	31366353	CGCCGCTCCCTCTCCTTCCTCGCGCGGCCGCCACTCC	-	Deletion	upstream;downstream	Os01g0749200(dist=699);Os01g0749100(dist=832)	-	-
1	31430157	31430158	GT	-	Deletion	intergenic	Os01g0750300(dist=1487),Os01g0750400(dist=1773)	-	-
1	31430179	31430180	CC	-	Deletion	intergenic	Os01g0750300(dist=1509),Os01g0750400(dist=1751)	-	-
1	31491619	31491619	A	-	Deletion	upstream	Os01g0750900(dist=809)	-	-
1	31507883	31507883	A	-	Deletion	intergenic	Os01g0750900(dist=14904),Os01g0751300(dist=3653)	-	-
1	31544918	31544927	CGGCGGGAGG	-	Deletion	intergenic	Os01g0751600(dist=17804),Os01g0752100(dist=5735)	-	-
1	31696811	31696844	GAGGACGATAGATGTGTCTGATCATCGCAAATGG	-	Deletion	intergenic	Os01g0755100(dist=6933),Os01g0755500(dist=2674)	-	-
1	31745960	31745961	AA	-	Deletion	intergenic	Os01g0756501(dist=3441),Os01g0756600(dist=3331)	-	-
1	31759546	31759565	ATATATGGATGTATTTGTTT	-	Deletion	intergenic	Os01g0756600(dist=6184),Os01g0756700(dist=1658)	-	-
1	31845225	31845255	ATTAGTTGGCTATACTATTAAACTTGCTCTT	-	Deletion	intergenic	Os01g0758000(dist=4140),Os01g0758200(dist=5286)	-	-
1	31898007	31898048	CTCTCTCTCTCTCTCTCTCTCTCTCTCTCTCTCTCTCTCTCT	-	Deletion	intergenic	Os01g0758500(dist=6786),Os01g0758900(dist=21446)	-	-
1	31989822	31989826	AAAAA	-	Deletion	downstream	Os01g0760300(dist=624)	-	-
1	32057876	32057881	GCGAAG	-	Deletion	exonic	Os01g0761900	nonframeshift deletion	Os01g0761900:Os01t0761900-00:exon2:c.235_240del:p.79_80del,
1	32100691	32100736	AGAGAGAGAGAGAGAGAGAGAGAGAGAGAGAGAGAGAGAGAGAGAG	-	Deletion	intergenic	Os01g0763100(dist=2181),Os01g0763200(dist=6140)	-	-
1	32185021	32185031	TATATGTAAGC	-	Deletion	downstream	Os01g0764600(dist=380)	-	-
1	32263853	32263853	T	-	Deletion	intergenic	Os01g0765600(dist=3827),Os01g0765900(dist=3202)	-	-
1	32313082	32313110	TCACTGCTAATTACTCCTACCAGTACCCC	-	Deletion	intergenic	Os01g0766600(dist=10047),Os01g0766900(dist=5506)	-	-
1	32417657	32417658	AT	-	Deletion	intergenic	Os01g0768600(dist=4060),Os01g0768700(dist=6784)	-	-
1	32418036	32418036	A	-	Deletion	intergenic	Os01g0768600(dist=4439),Os01g0768700(dist=6406)	-	-
1	32482388	32482393	AAGTTT	-	Deletion	intergenic	Os01g0770000(dist=3242),Os01g0770100(dist=2343)	-	-
1	32500934	32500934	T	-	Deletion	downstream	Os01g0770200(dist=102)	-	-
1	32506554	32506554	T	-	Deletion	intergenic	Os01g0770200(dist=3597),Os01g0770400(dist=1852)	-	-
1	32615113	32615113	C	-	Deletion	upstream	Os01g0772600(dist=581)	-	-
1	32615132	32615132	A	-	Deletion	upstream	Os01g0772600(dist=562)	-	-
1	32720450	32720452	CTT	-	Deletion	intergenic	Os01g0773800(dist=3801),Os01g0774001(dist=1011)	-	-
1	32727589	32727589	A	-	Deletion	upstream	Os01g0774100(dist=623)	-	-
1	32745148	32745159	GCTCCCGCCCCT	-	Deletion	upstream	Os01g0774400(dist=869)	-	-
1	32785288	32785288	T	-	Deletion	intergenic	Os01g0775300(dist=1717),Os01g0775400(dist=3200)	-	-
1	32821694	32821699	CGCCTC	-	Deletion	intergenic	Os01g0775600(dist=2242),Os01g0775750(dist=9192)	-	-
1	32837833	32837837	CCTGT	-	Deletion	exonic	Os01g0776300	frameshift deletion	Os01g0776300:Os01t0776300-01:exon2:c.815_819del:p.T272fs,
1	32868272	32868279	CCCCCATG	-	Deletion	intergenic	Os01g0776800(dist=4762),Os01g0777000(dist=1014)	-	-
1	32879101	32879106	GAGAGA	-	Deletion	downstream	Os01g0777101(dist=908)	-	-
1	32955361	32955366	AAACTA	-	Deletion	intergenic	Os01g0778500(dist=6482),Os01g0778700(dist=1629)	-	-
1	32977669	32977672	GGCT	-	Deletion	upstream;downstream	Os01g0778900(dist=418);Os01g0778800(dist=852)	-	-
1	32984207	32984218	CGGCGGCGGCGG	-	Deletion	upstream	Os01g0779100(dist=830)	-	-
1	33004075	33004075	A	-	Deletion	intronic	Os01g0779400	-	-
1	33050387	33050387	T	-	Deletion	upstream	Os01g0780400(dist=461)	-	-
1	33050803	33050806	GCGA	-	Deletion	upstream	Os01g0780400(dist=42)	-	-
1	33050805	33050808	GAGA	-	Deletion	upstream	Os01g0780400(dist=40)	-	-
1	33057694	33057697	GCAA	-	Deletion	intronic	Os01g0780400	-	-
1	33059318	33059320	GGA	-	Deletion	UTR5	Os01g0780500(Os01t0780500-01:c.-34_-32del-)	-	-
1	33071768	33071781	TAATTGGTGTTAAT	-	Deletion	intergenic	Os01g0780600(dist=3934),Os01g0780800(dist=1802)	-	-
1	33085566	33085569	GCAC	-	Deletion	intergenic	Os01g0780900(dist=2172),Os01g0781000(dist=3641)	-	-
1	33085590	33085597	GCTGGAGG	-	Deletion	intergenic	Os01g0780900(dist=2196),Os01g0781000(dist=3613)	-	-
1	33086885	33086892	CCCCCCCC	-	Deletion	intergenic	Os01g0780900(dist=3491),Os01g0781000(dist=2318)	-	-
1	33145803	33145811	CGGTCTCTA	-	Deletion	intronic	Os01g0782200	-	-
1	33166069	33166069	A	-	Deletion	intergenic	Os01g0782500(dist=7752),Os01g0782850(dist=2359)	-	-
1	33176348	33176349	GA	-	Deletion	downstream	Os01g0782901(dist=873)	-	-
1	33177908	33177908	A	-	Deletion	upstream	Os01g0782901(dist=163)	-	-
1	33186842	33186844	CAT	-	Deletion	exonic	Os01g0783200	nonframeshift deletion	Os01g0783200:Os01t0783200-01:exon13:c.1448_1450del:p.483_484del,Os01g0783200:Os01t0783200-02:exon13:c.1448_1450del:p.483_484del,
1	33194884	33194901	TTAGCTGGTGACAGTAGT	-	Deletion	intergenic	Os01g0783200(dist=1905),Os01g0783400(dist=1966)	-	-
1	33198420	33198426	ATGTTCC	-	Deletion	upstream;downstream	Os01g0783400(dist=511);Os01g0783500(dist=182)	-	-
1	33198514	33198514	A	-	Deletion	upstream;downstream	Os01g0783400(dist=605);Os01g0783500(dist=94)	-	-
1	33203202	33203203	TA	-	Deletion	intergenic	Os01g0783500(dist=1469),Os01g0783600(dist=1987)	-	-
1	33204157	33204158	CC	-	Deletion	intergenic	Os01g0783500(dist=2424),Os01g0783600(dist=1032)	-	-
1	33207242	33207242	T	-	Deletion	intronic	Os01g0783600	-	-
1	33218185	33218186	TC	-	Deletion	intergenic	Os01g0783800(dist=1871),Os01g0784000(dist=2834)	-	-
1	33218320	33218326	TTTTAAG	-	Deletion	intergenic	Os01g0783800(dist=2006),Os01g0784000(dist=2694)	-	-
1	33222927	33222927	T	-	Deletion	intergenic	Os01g0784000(dist=1362),Os01g0784200(dist=4725)	-	-
1	33242996	33242997	CA	-	Deletion	intronic	Os01g0784500	-	-
1	33247867	33247872	TCTCTC	-	Deletion	exonic	Os01g0784600	nonframeshift deletion	Os01g0784600:Os01t0784600-01:exon5:c.963_968del:p.321_323del,
1	33268795	33268821	GTTCGTCGGCGGCGTCGGCGACCATTG	-	Deletion	upstream;downstream	Os01g0784833(dist=470);Os01g0784800(dist=470)	-	-
1	33271782	33271790	TGAATGTGG	-	Deletion	downstream	Os01g0784900(dist=344)	-	-
1	33279073	33279083	GCTCGCGAGCA	-	Deletion	intergenic	Os01g0784900(dist=4654),Os01g0785300(dist=23638)	-	-
1	33287733	33287733	T	-	Deletion	intergenic	Os01g0784900(dist=13314),Os01g0785300(dist=14988)	-	-
1	33297380	33297380	A	-	Deletion	intergenic	Os01g0784900(dist=22961),Os01g0785300(dist=5341)	-	-
1	33299211	33299223	CGTACGGTGTTGA	-	Deletion	intergenic	Os01g0784900(dist=24792),Os01g0785300(dist=3498)	-	-
1	33300266	33300328	ATCTCAGGTACTCGGATTTGTGTCAGATCTGACCAGTACAATGCGTATCATATCGAGCAATCT	-	Deletion	intergenic	Os01g0784900(dist=25847),Os01g0785300(dist=2393)	-	-
1	33328292	33328295	TTGG	-	Deletion	intergenic	Os01g0785700(dist=5384),Os01g0785900(dist=1342)	-	-
1	33328502	33328508	AGTACGG	-	Deletion	intergenic	Os01g0785700(dist=5594),Os01g0785900(dist=1129)	-	-
1	33337191	33337196	GTACTA	-	Deletion	intergenic	Os01g0785900(dist=5256),Os01g0786500(dist=12958)	-	-
1	33339030	33339046	GGGGCGGCGGGAGCGGT	-	Deletion	intergenic	Os01g0785900(dist=7095),Os01g0786500(dist=11108)	-	-
1	33349286	33349308	ACATCTAAAGTTTATAGATCCAA	-	Deletion	downstream	Os01g0786500(dist=846)	-	-
1	33374152	33374156	ACGCG	-	Deletion	UTR5	Os01g0786900(Os01t0786900-01:c.-28_-32delCGCGT)	-	-
1	33379697	33379697	A	-	Deletion	intergenic	Os01g0786900(dist=5076),Os01g0787000(dist=2731)	-	-
1	33383812	33383812	T	-	Deletion	UTR3	Os01g0787000(Os01t0787000-02:c.*28delA)	-	-
1	33391366	33391376	TGGGGCCCATG	-	Deletion	downstream	Os01g0787300(dist=75)	-	-
1	33392253	33392254	GG	-	Deletion	upstream;downstream	Os01g0787400(dist=156);Os01g0787300(dist=962)	-	-
1	33410905	33410906	TA	-	Deletion	intronic	Os01g0787600	-	-
1	33416190	33416200	TGCGGGACCGT	-	Deletion	downstream	Os01g0787600(dist=628)	-	-
1	33416279	33416279	G	-	Deletion	downstream	Os01g0787600(dist=717)	-	-
1	33416397	33416441	AGGGACGGAGGAGTATTTTCTATAACATCAAACTCAAATTTAAAG	-	Deletion	downstream	Os01g0787600(dist=835)	-	-
1	33441516	33441516	C	-	Deletion	intergenic	Os01g0787600(dist=25954),Os01g0788200(dist=6880)	-	-
1	33450617	33450621	GGTAA	-	Deletion	intergenic	Os01g0788200(dist=1348),Os01g0788400(dist=2814)	-	-
1	33458116	33458116	G	-	Deletion	intronic	Os01g0788400,Os01g0788451	-	-
1	33464521	33464521	T	-	Deletion	upstream	Os01g0788500(dist=767)	-	-
1	33474896	33474896	G	-	Deletion	UTR5	Os01g0788800(Os01t0788800-01:c.-157del-)	-	-
1	33477020	33477031	TGTGTGCGTGTG	-	Deletion	intronic	Os01g0788800,Os01g0788850	-	-
1	33484446	33484458	ATATTTTCTCATT	-	Deletion	upstream;downstream	Os01g0788950(dist=243);Os01g0789000(dist=345)	-	-
1	33487702	33487705	AAAT	-	Deletion	UTR5	Os01g0789000(Os01t0789000-00:c.-889_-892delATTT)	-	-
1	33492509	33492511	CCT	-	Deletion	exonic	Os01g0789100	nonframeshift deletion	Os01g0789100:Os01t0789100-01:exon1:c.391_393del:p.131_131del,
1	33495300	33495302	TCA	-	Deletion	intronic	Os01g0789200	-	-
1	33497024	33497024	A	-	Deletion	upstream;downstream	Os01g0791151(dist=332);Os01g0789200(dist=332)	-	-
1	33593318	33593318	A	-	Deletion	upstream	Os01g0793200(dist=426)	-	-
1	33597645	33597645	G	-	Deletion	downstream	Os01g0793200(dist=306)	-	-
1	33597691	33597691	T	-	Deletion	downstream	Os01g0793200(dist=352)	-	-
1	33600276	33600276	C	-	Deletion	downstream	Os01g0793300(dist=742)	-	-
1	33601396	33601397	CA	-	Deletion	UTR3	Os01g0793300(Os01t0793300-01:c.*1508_*1507delTG)	-	-
1	33602585	33602586	TA	-	Deletion	intronic	Os01g0793300	-	-
1	33603308	33603308	T	-	Deletion	intronic	Os01g0793300	-	-
1	33608358	33608370	TTAATTAGTTACA	-	Deletion	intergenic	Os01g0793300(dist=3035),Os01g0793701(dist=1015)	-	-
1	33619946	33619947	TG	-	Deletion	upstream	Os01g0793800(dist=772)	-	-
1	33624248	33624248	A	-	Deletion	intergenic	Os01g0793800(dist=5074),Os01g0793900(dist=1039)	-	-
1	33639340	33639342	CTC	-	Deletion	intergenic	Os01g0794100(dist=9053),Os01g0794400(dist=2738)	-	-
1	33641713	33641726	CTCCGCGCCGTCGC	-	Deletion	upstream	Os01g0794400(dist=354)	-	-
1	33659536	33659536	A	-	Deletion	upstream;downstream	Os01g0794800(dist=246);Os01g0794900(dist=246)	-	-
1	33678065	33678065	A	-	Deletion	intronic	Os01g0795100	-	-
1	33680678	33680678	C	-	Deletion	downstream	Os01g0795100(dist=961)	-	-
1	33700530	33700530	A	-	Deletion	downstream	Os01g0795600(dist=848)	-	-
1	33702066	33702080	GCCACACTTTGCCAC	-	Deletion	intergenic	Os01g0795600(dist=2384),Os01g0795700(dist=1348)	-	-
1	33715033	33715035	TCC	-	Deletion	downstream	Os01g0796000(dist=912)	-	-
1	33725905	33725905	T	-	Deletion	intergenic	Os01g0796000(dist=11784),Os01g0796400(dist=4473)	-	-
1	33726036	33726037	AT	-	Deletion	intergenic	Os01g0796000(dist=11915),Os01g0796400(dist=4341)	-	-
[truncated: 187,475 more rows]
